# Supplementary material for: 1-(4-Chloro­phen­yl)-3-(morpholin-4-yl)urea
Source: Acta Crystallogr Sect E Struct Rep Online. 2012 Mar 28;68(Pt 4):o1219. doi: 10.1107/S1600536812012615 (PMC3344153; doi:10.1107/S1600536812012615)
Supplement: Supplementary file 2 [file e-68-o1219-Isup2.hkl]

# 
# h,k,l, Fc-squared, Fo-squared, sigma(Fo-squared) and status flag 
# 
data_I
_shelx_title ' 1 in P2(1)/c' 
_shelx_refln_list_code          4 
_shelx_F_calc_maximum      182.03 
_exptl_crystal_F_000       536.00 
_reflns_d_resolution_high  0.7701 
 
loop_ 
 _symmetry_equiv_pos_as_xyz 
 'x, y, z' 
 '-x, y+1/2, -z+1/2' 
 '-x, -y, -z' 
 'x, -y-1/2, z-1/2' 
 
_cell_length_a    13.6836 
_cell_length_b     9.3612 
_cell_length_c     9.7577 
_cell_angle_alpha  90.000 
_cell_angle_beta   94.029 
_cell_angle_gamma  90.000 
 
_shelx_F_squared_multiplier     1.000 
 
loop_ 
 _refln_index_h 
 _refln_index_k 
 _refln_index_l 
 _refln_F_squared_calc 
 _refln_F_squared_meas 
 _refln_F_squared_sigma 
 _refln_observed_status 
   3   0   0    19383.63    16099.89    913.92 o 
   4   0   0    13488.49    13178.86    195.65 o 
   5   0   0      927.58      887.05     11.34 o 
   6   0   0      336.23      331.15      5.52 o 
   7   0   0     4123.86     3876.76     52.82 o 
   8   0   0       89.65      103.81      3.18 o 
   9   0   0      131.84      157.86      5.24 o 
  10   0   0        2.11        4.35      1.93 o 
  11   0   0      268.54      288.87      8.15 o 
  12   0   0      156.34      147.36      5.89 o 
  13   0   0       18.79       13.42      2.97 o 
  14   0   0       20.97       16.51      3.25 o 
  15   0   0       34.69       30.00     19.27 o 
  16   0   0        0.26        0.02      2.22 o 
  17   0   0        5.48        5.32      4.00 o 
   2   1   0      212.67      181.56      2.50 o 
   3   1   0       32.27       27.50      1.90 o 
   4   1   0     1232.39     1056.59     15.80 o 
   5   1   0       44.96       38.59      1.77 o 
   6   1   0       66.56       50.14      1.95 o 
   7   1   0      133.91      114.88      2.94 o 
   8   1   0      324.73      316.98      4.57 o 
   9   1   0      121.88      116.55      2.93 o 
  10   1   0       81.33       98.60      2.97 o 
  11   1   0      225.99      237.14      5.23 o 
  12   1   0      119.03      134.39      3.85 o 
  13   1   0      121.38      142.46      4.12 o 
  14   1   0        0.25        0.59      1.70 o 
  15   1   0        2.18        1.90      2.13 o 
  16   1   0        0.07       -0.75      1.67 o 
  17   1   0        3.77        2.84      2.41 o 
   0   2   0    33134.16    30252.00    629.92 o 
   1   2   0     1113.27     1021.05     11.75 o 
   2   2   0      424.79      391.25      6.63 o 
   3   2   0      629.97      567.30     16.64 o 
   4   2   0     3697.37     3297.28    151.41 o 
   5   2   0     1108.94     1036.33     25.91 o 
   6   2   0      127.73      103.39      2.69 o 
   7   2   0     1048.27      980.20     34.39 o 
   8   2   0       79.75       91.58      2.49 o 
   9   2   0      144.60      141.93      3.27 o 
  10   2   0       17.88       19.99      2.00 o 
  11   2   0       38.03       45.84      2.98 o 
  12   2   0       22.09       21.80      2.21 o 
  13   2   0       42.18       40.76      2.80 o 
  14   2   0        2.47        0.64      1.65 o 
  15   2   0       40.70       46.07      5.36 o 
  16   2   0        0.90        0.37      1.49 o 
  17   2   0       20.44       13.94      5.58 o 
   1   3   0     2623.91     2407.37     27.20 o 
   2   3   0     1629.30     1494.18     17.44 o 
   3   3   0      222.98      194.66      3.80 o 
   4   3   0     1743.53     1634.03     16.86 o 
   5   3   0       89.09       81.69      2.64 o 
   6   3   0      109.66      128.10      3.73 o 
   7   3   0       46.87       54.87      2.62 o 
   8   3   0      520.82      582.12      8.51 o 
   9   3   0      158.04      150.87      5.48 o 
  10   3   0      113.37      111.46      3.19 o 
  11   3   0      231.67      263.81      5.15 o 
  12   3   0       97.36      110.04      3.05 o 
  13   3   0      174.05      196.35      4.83 o 
  14   3   0       10.04        7.82      2.16 o 
  15   3   0       26.45       27.63      3.45 o 
  16   3   0        0.56        0.24      1.48 o 
  17   3   0        5.36        4.61      2.83 o 
   0   4   0      260.94      275.25      7.70 o 
   1   4   0      990.84      934.38     12.28 o 
   2   4   0      373.46      374.97      6.53 o 
   3   4   0      266.77      267.37      5.16 o 
   4   4   0      258.59      242.21      4.08 o 
   5   4   0      192.33      191.53      3.86 o 
   6   4   0       56.95       52.11      2.65 o 
   7   4   0        7.36        7.76      1.97 o 
   8   4   0       59.86       78.84      4.98 o 
   9   4   0        4.15        1.50      1.13 o 
  10   4   0        1.55        0.18      1.10 o 
  11   4   0        9.59        7.41      2.08 o 
  12   4   0       17.31       24.60      2.78 o 
  13   4   0       46.58       58.21      3.58 o 
  14   4   0        0.47        1.89      1.81 o 
  15   4   0        1.96        0.60      2.29 o 
  16   4   0        0.00        0.97      2.43 o 
   1   5   0     1343.62     1328.87     17.38 o 
   2   5   0     1141.95     1122.99     15.13 o 
   3   5   0       24.61       23.75      3.05 o 
   4   5   0      268.80      253.47      6.19 o 
   5   5   0      143.83      165.19      4.18 o 
   6   5   0       54.50       66.43      3.24 o 
   7   5   0       53.06       58.92      3.47 o 
   8   5   0       20.12       18.15      2.86 o 
   9   5   0        1.73       -0.12      1.51 o 
  10   5   0        4.95        3.10      1.18 o 
  11   5   0        0.60       -0.38      0.95 o 
  12   5   0        0.11        0.38      0.97 o 
  13   5   0        6.89        1.53      1.61 o 
  14   5   0       19.82        4.58      3.50 o 
  15   5   0       13.58        6.19      2.83 o 
  16   5   0        0.17        0.31      1.56 o 
   0   6   0       37.15       46.68      5.58 o 
   1   6   0       18.65       19.59      3.03 o 
   2   6   0        0.90        2.05      2.00 o 
   3   6   0        4.91        6.55      2.54 o 
   4   6   0       54.73       54.94      3.60 o 
   5   6   0        1.06        1.52      1.81 o 
   6   6   0       35.48       39.03      2.88 o 
   7   6   0       43.48       42.31      3.74 o 
   8   6   0       45.58       51.09      3.55 o 
   9   6   0       74.91       80.42      3.51 o 
  10   6   0       49.43       54.00      2.99 o 
  11   6   0        0.49        0.63      1.50 o 
  12   6   0       17.58       20.13      5.14 o 
  13   6   0        2.90        1.51      1.97 o 
  14   6   0        0.09       -0.34      1.87 o 
  15   6   0       10.19        7.26      4.15 o 
   1   7   0       73.20       80.17      4.34 o 
   2   7   0        7.86        8.82      2.84 o 
   3   7   0      117.29      129.03      5.13 o 
   4   7   0        3.34        6.80      3.53 o 
   5   7   0        0.01        0.78      1.70 o 
   6   7   0       10.91       12.95      2.41 o 
   7   7   0       45.15       55.59      3.67 o 
   8   7   0       18.16       22.20      3.26 o 
   9   7   0        1.83        2.42      2.13 o 
  10   7   0        2.82        2.22      1.60 o 
  11   7   0        0.32       -1.66      1.97 o 
  12   7   0        1.42       -0.86      1.56 o 
  13   7   0        1.16       -0.13      1.18 o 
  14   7   0        0.87       -0.66      1.88 o 
   0   8   0       63.50       76.22      7.34 o 
   1   8   0        1.77        0.65      2.34 o 
   2   8   0       17.00       21.04      3.57 o 
   3   8   0       21.77       25.05      4.18 o 
   4   8   0        6.63        6.98      3.37 o 
   5   8   0        0.20        0.16      1.59 o 
   6   8   0        0.90        1.34      1.82 o 
   7   8   0        1.61        0.89      1.91 o 
   8   8   0        1.05        0.94      2.67 o 
   9   8   0        0.46        0.70      1.99 o 
  10   8   0       13.85        8.91      3.68 o 
  11   8   0        0.95       -0.19      1.22 o 
  12   8   0        3.28        2.84      2.14 o 
  13   8   0        0.87        1.26      3.09 o 
   1   9   0        0.06        0.56      1.87 o 
   2   9   0        2.99        3.32      2.48 o 
   3   9   0       31.57       40.60      4.24 o 
   4   9   0        7.49        7.73      3.16 o 
   5   9   0        0.19        2.75      2.52 o 
   6   9   0        0.31       -0.28      1.97 o 
   7   9   0        6.63        5.77      2.26 o 
   8   9   0       12.75       11.17      4.89 o 
   9   9   0        2.85        5.93      2.93 o 
  10   9   0        0.21        1.67      2.21 o 
  11   9   0        0.00        1.36      2.99 o 
   0  10   0       12.01        9.84      5.64 o 
   1  10   0        1.79        2.39      2.82 o 
   2  10   0        1.14        0.78      2.09 o 
   3  10   0       11.43       13.47      4.01 o 
   4  10   0        1.05        0.41      2.12 o 
   5  10   0        3.05        3.03      2.13 o 
   6  10   0        0.03        3.90      2.46 o 
   7  10   0        0.31        0.61      1.75 o 
   8  10   0        4.91        2.40      2.34 o 
   9  10   0        2.65        0.62      3.16 o 
  10  10   0        0.16        1.40      3.26 o 
   1  11   0        1.12        0.83      2.69 o 
   2  11   0       16.67       13.64      5.85 o 
   3  11   0        2.14        1.13      2.40 o 
   4  11   0        0.00        4.97      2.69 o 
   5  11   0        6.41        6.98      2.92 o 
   6  11   0        0.91        3.55      2.37 o 
   7  11   0        0.12       -0.46      3.23 o 
   0  12   0       12.12        7.39      6.95 o 
   1  12   0        1.97        1.71      2.81 o 
   2  12   0        0.33        2.37      2.71 o 
 -17   1   1        4.27        0.84      2.28 o 
 -16   1   1        5.19        1.97      2.03 o 
 -15   1   1       43.11       48.66      6.91 o 
 -14   1   1       91.54      109.44      3.75 o 
 -13   1   1        0.13        0.71      1.54 o 
 -12   1   1      231.27      236.48      5.27 o 
 -11   1   1      689.83      728.18     10.59 o 
 -10   1   1     1021.70     1059.23     14.37 o 
  -9   1   1        2.41        4.58      1.35 o 
  -8   1   1      755.58      754.27      7.51 o 
  -7   1   1     1140.00     1104.61     11.13 o 
  -6   1   1     1155.54     1079.27     10.27 o 
  -5   1   1      818.30      793.42      8.04 o 
  -4   1   1      228.05      237.65      3.28 o 
  -3   1   1     7507.32     7276.14     69.47 o 
  -2   1   1     2297.12     2104.72     48.58 o 
  -1   1   1       32.48       32.31      0.40 o 
   0   1   1     1537.90     1415.48     35.05 o 
   1   1   1     2078.68     1716.85     50.93 o 
   2   1   1     3623.61     3183.05     35.54 o 
   3   1   1       17.96       14.42      0.82 o 
   4   1   1     2872.06     2688.48    105.73 o 
   5   1   1     3656.55     3574.93     75.67 o 
   6   1   1       12.84       15.86      0.94 o 
   7   1   1        2.35        1.11      0.92 o 
   8   1   1        0.38        0.01      0.93 o 
   9   1   1      279.14      287.52      5.05 o 
  10   1   1       37.97       50.52      2.52 o 
  11   1   1      316.46      317.47      5.49 o 
  12   1   1       85.66      107.27      3.51 o 
  13   1   1      104.49      114.61      3.95 o 
  14   1   1      113.54      125.59      3.99 o 
  15   1   1       35.02       38.02      3.19 o 
  16   1   1        0.88        0.37      1.73 o 
  17   1   1        2.59        1.51      1.79 o 
 -17   2   1       13.26       11.85      2.90 o 
 -16   2   1        0.23       -0.01      1.47 o 
 -15   2   1        0.52        1.18      1.71 o 
 -14   2   1        6.44        8.35      2.45 o 
 -13   2   1        3.30        2.32      1.83 o 
 -12   2   1       29.76       27.18      2.57 o 
 -11   2   1       47.01       45.89      2.58 o 
 -10   2   1       30.18       27.66      2.30 o 
  -9   2   1       37.88       42.28      2.70 o 
  -8   2   1      125.92      137.89      3.64 o 
  -7   2   1      406.13      405.89      6.13 o 
  -6   2   1      541.45      487.04      5.67 o 
  -5   2   1      274.38      219.40      3.03 o 
  -4   2   1      999.47      871.72      7.98 o 
  -3   2   1        8.28        5.00      1.14 o 
  -2   2   1      757.57      726.31      7.57 o 
  -1   2   1      151.73      142.63      4.44 o 
   0   2   1     5325.16     5399.35     63.18 o 
   1   2   1    20322.58    18533.34    737.02 o 
   2   2   1     3006.82     2716.09     31.37 o 
   3   2   1     2050.84     1855.01     23.06 o 
   4   2   1      472.23      479.18      8.45 o 
   5   2   1        6.64        4.08      0.87 o 
   6   2   1       88.86      108.85      2.80 o 
   7   2   1      381.04      351.27      5.19 o 
   8   2   1      394.10      387.22      5.75 o 
   9   2   1       40.29       43.93      3.18 o 
  10   2   1       21.88       21.47      2.67 o 
  11   2   1       11.98       14.27      2.26 o 
  12   2   1       77.54       88.24      3.23 o 
  13   2   1      117.09      143.45      3.71 o 
  14   2   1       25.87       41.22      2.93 o 
  15   2   1        1.02        1.58      1.61 o 
  16   2   1        4.73       -1.11      1.82 o 
  17   2   1        1.72        2.54      1.97 o 
 -17   3   1        3.55        4.75      2.39 o 
 -16   3   1        6.31        3.80      2.21 o 
 -15   3   1        0.51        0.36      1.51 o 
 -14   3   1        1.71        2.11      1.77 o 
 -13   3   1        1.38        3.83      1.56 o 
 -12   3   1        0.01        0.00      0.96 o 
 -11   3   1        1.02        0.75      0.72 o 
 -10   3   1       13.06       15.70      2.40 o 
  -9   3   1      455.94      462.32      9.74 o 
  -8   3   1       32.63       37.08      1.89 o 
  -7   3   1       78.02       78.15      2.16 o 
  -6   3   1      104.71       97.79      2.06 o 
  -5   3   1      154.71      156.70      2.91 o 
  -4   3   1      390.55      371.84      5.22 o 
  -3   3   1      221.65      224.49      3.03 o 
  -2   3   1       82.91       81.26      2.30 o 
  -1   3   1     1069.72     1012.36     11.44 o 
   0   3   1     1086.74     1005.33     11.72 o 
   1   3   1     6003.19     6078.73     72.99 o 
   2   3   1     2868.63     2543.43     30.43 o 
   3   3   1        1.65        2.08      1.45 o 
   4   3   1       69.38       74.46      2.97 o 
   5   3   1      667.87      651.47     10.90 o 
   6   3   1        2.66        5.15      2.43 o 
   7   3   1       27.82       21.44      4.44 o 
   8   3   1       21.71       28.34      3.54 o 
   9   3   1        2.09        0.41      0.88 o 
  10   3   1       33.51       42.86      4.13 o 
  11   3   1       83.18       81.48      4.54 o 
  12   3   1        0.98        1.03      1.80 o 
  13   3   1        2.41        5.97      2.68 o 
  14   3   1        3.14        4.32      2.23 o 
  15   3   1       75.69       91.23      4.50 o 
  16   3   1        0.62        1.01      2.31 o 
  17   3   1        1.32        0.15      1.91 o 
 -16   4   1        3.27        0.62      2.07 o 
 -15   4   1       14.30        5.58      3.52 o 
 -14   4   1       35.62       42.86      6.74 o 
 -13   4   1        7.02        4.32      1.69 o 
 -12   4   1        1.74        1.88      1.91 o 
 -11   4   1       67.23       81.59      3.22 o 
 -10   4   1      208.69      205.69      5.19 o 
  -9   4   1      109.96      101.24      4.07 o 
  -8   4   1      215.45      219.63      4.97 o 
  -7   4   1        6.11        7.70      1.46 o 
  -6   4   1      998.16      946.27     12.98 o 
  -5   4   1       43.27       37.57      2.15 o 
  -4   4   1       87.62       96.34      2.59 o 
  -3   4   1      169.31      165.98      3.87 o 
  -2   4   1      894.61      878.55     10.61 o 
  -1   4   1       69.00       59.40      2.48 o 
   0   4   1       56.36       55.76      2.37 o 
   1   4   1     4641.04     4520.47     56.21 o 
   2   4   1       57.00       61.30      3.24 o 
   3   4   1       39.20       45.60      3.25 o 
   4   4   1      193.30      173.46      4.46 o 
   5   4   1       73.10       67.37      2.80 o 
   6   4   1      139.30      147.36      3.99 o 
   7   4   1      250.85      255.42      7.62 o 
   8   4   1      114.20      106.52      6.09 o 
   9   4   1        9.81        6.01      1.60 o 
  10   4   1       66.00       72.56      4.62 o 
  11   4   1       39.67       41.01      3.62 o 
  12   4   1        0.11       -1.03      1.03 o 
  13   4   1        3.77        3.14      1.64 o 
  14   4   1       13.14        9.25      2.78 o 
  15   4   1        0.24        1.64      2.46 o 
  16   4   1        2.65        3.96      2.97 o 
 -16   5   1        0.52       -0.83      2.13 o 
 -15   5   1        0.16        0.28      1.69 o 
 -14   5   1        2.03       -0.92      1.66 o 
 -13   5   1        0.73        0.09      1.41 o 
 -12   5   1       18.54       16.20      5.64 o 
 -11   5   1        8.27        6.31      2.32 o 
 -10   5   1       54.66       57.68      3.22 o 
  -9   5   1      161.40      180.35      4.95 o 
  -8   5   1        4.88        5.31      1.64 o 
  -7   5   1      296.62      317.29      7.05 o 
  -6   5   1       43.41       45.27      3.29 o 
  -5   5   1      219.78      218.64      4.05 o 
  -4   5   1      250.48      251.00      4.34 o 
  -3   5   1      548.21      557.42      8.02 o 
  -2   5   1     1373.28     1388.95     18.32 o 
  -1   5   1       19.61       27.01      2.29 o 
   0   5   1      497.38      505.64      7.67 o 
   1   5   1      252.45      231.38     10.74 o 
   2   5   1      311.13      305.82      5.88 o 
   3   5   1       41.28       38.28      3.26 o 
   4   5   1      318.77      339.21      7.16 o 
   5   5   1       76.28       82.97      3.24 o 
   6   5   1        0.52        0.25      1.21 o 
   7   5   1        0.44        0.54      1.45 o 
   8   5   1       19.25       19.18      2.80 o 
   9   5   1      118.01      122.35      4.63 o 
  10   5   1       79.37       88.35      4.14 o 
  11   5   1        0.14        0.22      1.42 o 
  12   5   1       23.40       22.98      4.03 o 
  13   5   1        3.12        0.25      1.41 o 
  14   5   1        2.24        0.45      1.06 o 
  15   5   1       15.81       11.79      3.31 o 
 -15   6   1        3.14       -1.28      2.66 o 
 -14   6   1        0.62        1.12      1.63 o 
 -13   6   1        1.01       -0.28      1.48 o 
 -12   6   1        4.42        2.93      2.06 o 
 -11   6   1        0.17        0.01      1.07 o 
 -10   6   1       44.10       40.71      5.39 o 
  -9   6   1       17.36       19.47      2.49 o 
  -8   6   1       12.69       11.36      1.78 o 
  -7   6   1       69.93       74.08      3.73 o 
  -6   6   1       93.07       98.89      4.06 o 
  -5   6   1       40.99       41.22      3.13 o 
  -4   6   1       18.28       17.97      2.40 o 
  -3   6   1      158.09      161.27      5.05 o 
  -2   6   1      244.35      253.25      5.55 o 
  -1   6   1      203.74      205.83      5.08 o 
   0   6   1       22.28       22.03      2.89 o 
   1   6   1      285.88      290.34      6.65 o 
   2   6   1      339.91      343.08      8.20 o 
   3   6   1        5.73        8.52      2.68 o 
   4   6   1       67.08       61.32      4.04 o 
   5   6   1       16.90       22.20      3.39 o 
   6   6   1      101.79      116.64      4.59 o 
   7   6   1       19.24       22.17      2.89 o 
   8   6   1        0.01        1.16      1.95 o 
   9   6   1        4.11        4.09      2.09 o 
  10   6   1        0.00        1.53      1.79 o 
  11   6   1        9.33        5.93      1.94 o 
  12   6   1       11.38        3.98      1.94 o 
  13   6   1        0.20       -0.38      1.21 o 
  14   6   1       21.80       16.89      7.05 o 
  15   6   1        0.04        0.65      1.33 o 
 -14   7   1        1.10        1.33      3.41 o 
 -13   7   1        1.52        1.20      2.95 o 
 -12   7   1        1.33        0.14      1.32 o 
 -11   7   1        0.49        0.65      1.71 o 
 -10   7   1        0.78        0.72      1.19 o 
  -9   7   1        0.22       -0.28      1.38 o 
  -8   7   1        0.21       -0.12      1.31 o 
  -7   7   1       24.77       26.64      2.77 o 
  -6   7   1       14.39       15.34      2.20 o 
  -5   7   1       41.10       37.71      2.78 o 
  -4   7   1       64.33       66.14      5.06 o 
  -3   7   1       16.36       17.41      3.39 o 
  -2   7   1      669.84      704.04     12.45 o 
  -1   7   1        0.77        1.26      2.49 o 
   0   7   1       14.52       16.15      3.02 o 
   1   7   1       30.87       41.92      3.97 o 
   2   7   1       41.88       39.93      4.05 o 
   3   7   1       74.11       78.83      4.95 o 
   4   7   1       40.03       38.75      4.08 o 
   5   7   1      162.15      176.56      6.78 o 
   6   7   1       35.60       36.09      3.06 o 
   7   7   1        7.78        6.17      2.22 o 
   8   7   1        1.99        2.90      2.83 o 
   9   7   1       82.83       96.11      4.40 o 
  10   7   1        4.92        1.92      2.16 o 
  11   7   1        0.10       -0.18      1.04 o 
  12   7   1        4.96        3.09      2.51 o 
  13   7   1        0.03        1.04      1.57 o 
  14   7   1        3.65        1.21      1.93 o 
 -13   8   1        3.53        2.72      3.62 o 
 -12   8   1        4.74        5.56      3.92 o 
 -11   8   1        5.40        4.80      4.74 o 
 -10   8   1        0.42        0.17      1.37 o 
  -9   8   1        0.07        0.14      1.05 o 
  -8   8   1       18.44       19.46      3.53 o 
  -7   8   1       22.21       21.71      4.13 o 
  -6   8   1        1.13        0.53      1.14 o 
  -5   8   1       42.42       49.12      2.83 o 
  -4   8   1       64.53       70.73      4.86 o 
  -3   8   1       61.17       63.61      5.31 o 
  -2   8   1       39.60       45.82      3.68 o 
  -1   8   1      213.36      235.07      6.60 o 
   0   8   1       12.10       14.79      4.01 o 
   1   8   1       11.55       12.10      3.75 o 
   2   8   1      177.65      208.06      6.77 o 
   3   8   1       71.74       77.52      5.41 o 
   4   8   1        0.14        1.34      2.47 o 
   5   8   1        0.58        2.71      2.68 o 
   6   8   1       19.56       26.05      3.23 o 
   7   8   1        8.64        9.21      2.47 o 
   8   8   1        7.53        4.06      2.48 o 
   9   8   1        3.40        2.59      2.36 o 
  10   8   1       14.45        9.95      4.81 o 
  11   8   1        9.48        5.01      2.36 o 
  12   8   1        1.77        1.33      1.86 o 
  13   8   1        1.34        2.38      2.05 o 
 -11   9   1        2.02        3.73      3.78 o 
 -10   9   1        0.19       -1.38      3.12 o 
  -9   9   1        0.06        2.32      3.99 o 
  -8   9   1       12.54        9.73      4.14 o 
  -7   9   1        2.10        1.90      1.96 o 
  -6   9   1        1.43        0.86      1.77 o 
  -5   9   1        0.59        2.22      1.77 o 
  -4   9   1        0.28        2.20      2.11 o 
  -3   9   1        9.25        8.78      2.53 o 
  -2   9   1        6.73        4.37      2.48 o 
  -1   9   1       10.02        7.49      3.09 o 
   0   9   1       14.75       20.88      3.49 o 
   1   9   1        0.10        0.77      2.34 o 
   2   9   1       36.03       41.45      3.85 o 
   3   9   1       24.40       19.38      3.93 o 
   4   9   1        1.35        4.80      2.93 o 
   5   9   1       18.45       23.56      3.58 o 
   6   9   1       42.87       55.77      3.62 o 
   7   9   1        2.51        5.61      2.64 o 
   8   9   1       15.99       14.01      5.51 o 
   9   9   1        2.04        4.45      2.59 o 
  10   9   1        1.31        1.06      2.29 o 
  11   9   1        1.60        1.20      1.97 o 
 -10  10   1        0.01        1.53      3.56 o 
  -9  10   1        0.59       -0.20      2.82 o 
  -8  10   1        3.63        0.68      4.07 o 
  -7  10   1        1.28        0.03      2.33 o 
  -6  10   1        0.35       -0.28      1.38 o 
  -5  10   1        0.65        0.84      1.58 o 
  -4  10   1        0.24       -1.25      2.14 o 
  -3  10   1        9.58        5.53      2.57 o 
  -2  10   1        0.80       -1.60      2.12 o 
  -1  10   1        2.17        4.28      3.17 o 
   0  10   1        0.03       -0.14      2.33 o 
   1  10   1        8.11       12.21      3.36 o 
   2  10   1       18.92       17.15      4.14 o 
   3  10   1        0.29        2.89      2.79 o 
   4  10   1        2.02        2.87      3.42 o 
   5  10   1        1.98        4.45      2.78 o 
   6  10   1        0.02        1.63      2.10 o 
   7  10   1        2.79        1.38      2.06 o 
   8  10   1        0.17        0.08      1.92 o 
   9  10   1        0.62       -2.52      2.59 o 
  -7  11   1        6.61        3.50      4.34 o 
  -6  11   1        0.33        0.20      3.10 o 
  -5  11   1        0.95        0.33      2.76 o 
  -4  11   1        4.39        6.62      2.74 o 
  -3  11   1       17.02       16.00      6.20 o 
  -2  11   1        1.97        2.92      3.07 o 
  -1  11   1        3.25        2.36      2.36 o 
   0  11   1        8.18        4.50      2.94 o 
   1  11   1        6.40        6.72      3.41 o 
   2  11   1        3.53        5.79      3.31 o 
   3  11   1        3.96        5.57      3.05 o 
   4  11   1        7.17        8.91      3.63 o 
   5  11   1        0.01       -2.84      2.84 o 
   6  11   1        0.50        3.30      2.55 o 
   7  11   1        0.00       -2.43      2.43 o 
  -2  12   1        0.62        0.31      4.06 o 
  -1  12   1       11.65       12.18      5.25 o 
   0  12   1        0.51        0.33      2.37 o 
   1  12   1        0.08        0.62      2.89 o 
   2  12   1        0.01        2.40      3.79 o 
 -17   0   2        9.09        0.47      2.86 o 
 -16   0   2       12.29       12.77      8.24 o 
 -15   0   2       11.96       11.42      3.63 o 
 -14   0   2       17.44       19.08      3.05 o 
 -13   0   2       52.58       56.37      4.09 o 
 -12   0   2        1.22       -1.36      1.95 o 
 -11   0   2      101.48      108.88      4.98 o 
 -10   0   2      278.17      270.93      7.74 o 
  -9   0   2       18.54       13.96      2.54 o 
  -8   0   2      465.05      460.70      7.75 o 
  -7   0   2      822.21      896.17     12.60 o 
  -6   0   2     5090.53     5184.52    128.61 o 
  -5   0   2      286.34      276.36      6.13 o 
  -4   0   2      444.38      353.58      6.59 o 
  -3   0   2     7200.21     6769.67    164.66 o 
  -2   0   2     2490.66     2222.40     33.77 o 
  -1   0   2      191.08      173.32      4.14 o 
   0   0   2      600.63      453.91     20.83 o 
   1   0   2    10527.04    10231.88    124.94 o 
   2   0   2     7730.40     7805.26    230.20 o 
   4   0   2        9.44        6.01      1.01 o 
   5   0   2       21.20       14.56      1.37 o 
   6   0   2      137.63      170.63      4.03 o 
   7   0   2       16.65       28.50      1.57 o 
   8   0   2        5.89       12.89      5.45 o 
   9   0   2      468.36      452.90      8.99 o 
  10   0   2      150.67      145.96      4.80 o 
  11   0   2       40.12       39.44      2.90 o 
  12   0   2       68.44       58.91      5.19 o 
  13   0   2       19.48       22.56      4.45 o 
  14   0   2      147.86      181.57      8.16 o 
  15   0   2        0.11        2.30      3.07 o 
  16   0   2       33.75       40.60     21.76 o 
  17   0   2       14.20        0.12      4.74 o 
 -17   1   2        6.61        3.93      3.53 o 
 -16   1   2       13.98        7.19      2.49 o 
 -15   1   2       10.31        9.80      2.44 o 
 -14   1   2       35.40       41.03      3.17 o 
 -13   1   2       28.39       33.58      3.02 o 
 -12   1   2       47.61       47.41      2.90 o 
 -11   1   2       21.60       23.37      2.15 o 
 -10   1   2      356.70      356.56      5.62 o 
  -9   1   2       42.33       47.19      2.41 o 
  -8   1   2      397.23      361.63      5.02 o 
  -7   1   2      659.66      627.86      7.01 o 
  -6   1   2       66.03       81.34      2.10 o 
  -5   1   2      489.72      462.47      4.31 o 
  -4   1   2       38.24       31.93      1.13 o 
  -3   1   2      874.40      751.05      6.83 o 
  -2   1   2       42.68       41.69      1.56 o 
  -1   1   2      810.39      736.59      6.93 o 
   0   1   2       16.64       14.32      6.32 o 
   1   1   2      932.77      774.64     15.34 o 
   2   1   2     1755.53     1601.63     24.55 o 
   3   1   2     1118.60     1056.68     51.14 o 
   4   1   2      209.00      184.62      4.08 o 
   5   1   2     1329.96     1249.18     16.23 o 
   6   1   2      563.15      523.12      7.28 o 
   7   1   2        0.84        1.26      0.80 o 
   8   1   2        6.17        7.70      1.03 o 
   9   1   2       22.82       26.49      1.57 o 
  10   1   2       32.07       37.24      1.93 o 
  11   1   2       43.55       46.61      2.45 o 
  12   1   2        0.79        1.32      1.14 o 
  13   1   2        0.01        0.76      1.30 o 
  14   1   2        7.35        7.07      2.01 o 
  15   1   2        0.02       -1.25      1.25 o 
  16   1   2        0.31        1.80      1.38 o 
  17   1   2        0.10        0.30      1.66 o 
 -17   2   2        0.73        4.13      2.30 o 
 -16   2   2        2.42        3.16      2.17 o 
 -15   2   2        3.19        0.78      1.88 o 
 -14   2   2        1.25        0.90      1.65 o 
 -13   2   2       13.85       10.89      2.03 o 
 -12   2   2        0.93       -0.37      1.28 o 
 -11   2   2       10.81       11.09      2.27 o 
 -10   2   2      387.95      394.13      7.60 o 
  -9   2   2      229.00      235.93      4.05 o 
  -8   2   2       55.25       49.52      2.64 o 
  -7   2   2       48.76       53.11      2.22 o 
  -6   2   2      655.27      613.83      7.05 o 
  -5   2   2      456.45      426.68      5.11 o 
  -4   2   2        6.56        6.81      0.87 o 
  -3   2   2      560.43      465.16      6.96 o 
  -2   2   2       13.38       14.78      1.69 o 
  -1   2   2     2619.00     2453.00     72.11 o 
   0   2   2      408.41      373.26      5.00 o 
   1   2   2     2754.45     2499.66     28.38 o 
   2   2   2     3686.80     3346.56     39.40 o 
   3   2   2        1.72        3.21      1.95 o 
   4   2   2       75.46       88.78      2.00 o 
   5   2   2      222.05      224.94      3.64 o 
   6   2   2       29.91       26.25      2.03 o 
   7   2   2       34.20       38.61      2.30 o 
   8   2   2       43.07       37.43      2.09 o 
   9   2   2       49.23       52.86      2.46 o 
  10   2   2       16.68       16.48      1.90 o 
  11   2   2        3.78        5.20      1.41 o 
  12   2   2       28.64       28.58      2.01 o 
  13   2   2       10.07        9.39      1.66 o 
  14   2   2        2.00        1.72      1.38 o 
  15   2   2       16.58        6.06      4.48 o 
  16   2   2        1.06        0.74      1.77 o 
  17   2   2        1.74        3.15      2.71 o 
 -17   3   2       16.19        7.89      3.48 o 
 -16   3   2       20.20       11.77      4.94 o 
 -15   3   2        4.00        2.19      1.45 o 
 -14   3   2       26.14       34.23      2.95 o 
 -13   3   2       21.10       22.64      2.17 o 
 -12   3   2       15.27       14.66      2.10 o 
 -11   3   2      155.48      167.71      4.07 o 
 -10   3   2      736.62      786.10     10.41 o 
  -9   3   2      136.92      126.43      3.11 o 
  -8   3   2      279.64      277.59      4.44 o 
  -7   3   2      255.05      254.36      3.67 o 
  -6   3   2      225.81      221.08      3.52 o 
  -5   3   2      369.14      370.52      4.04 o 
  -4   3   2      883.60      845.05     19.34 o 
  -3   3   2       45.56       47.53      2.73 o 
  -2   3   2       65.37       54.79      1.35 o 
  -1   3   2     4132.07     4323.75    136.55 o 
   0   3   2       20.78       27.81      1.55 o 
   1   3   2      222.82      195.99      3.67 o 
   2   3   2       80.48       75.19      2.75 o 
   3   3   2      126.06      103.83      3.48 o 
   4   3   2        9.41        9.17      2.08 o 
   5   3   2     1279.37     1222.82     15.71 o 
   6   3   2      852.93      872.73     11.47 o 
   7   3   2        5.80        4.45      1.29 o 
   8   3   2        1.94        0.95      1.33 o 
   9   3   2       64.56       62.24      2.63 o 
  10   3   2       35.42       40.58      3.17 o 
  11   3   2      162.47      176.75      6.56 o 
  12   3   2       63.29       73.62      4.73 o 
  13   3   2        0.82        1.45      2.04 o 
  14   3   2       46.08       58.74      3.92 o 
  15   3   2        4.73        0.42      1.81 o 
  16   3   2        0.09        0.82      2.06 o 
 -16   4   2        2.46        2.23      2.35 o 
 -15   4   2        0.69       -0.06      1.11 o 
 -14   4   2        2.14        0.80      1.38 o 
 -13   4   2       13.64        8.88      2.18 o 
 -12   4   2       18.15       23.76      2.34 o 
 -11   4   2       21.20       20.54      2.03 o 
 -10   4   2       20.20       20.55      1.95 o 
  -9   4   2       74.19       78.47      2.77 o 
  -8   4   2      103.52      101.62      2.68 o 
  -7   4   2        0.70        0.04      0.70 o 
  -6   4   2      271.25      278.37      3.65 o 
  -5   4   2       31.93       32.43      1.43 o 
  -4   4   2        0.82        0.64      0.65 o 
  -3   4   2      375.59      362.00      4.16 o 
  -2   4   2      699.87      697.92      8.56 o 
  -1   4   2       62.07       57.79      2.19 o 
   0   4   2      378.98      390.65      5.97 o 
   1   4   2      145.90      142.08      4.04 o 
   2   4   2      134.67      121.31      3.75 o 
   3   4   2      908.28      838.53     12.13 o 
   4   4   2      298.96      298.39      6.12 o 
   5   4   2      165.87      156.83      5.30 o 
   6   4   2       24.51       20.50      3.55 o 
   7   4   2       39.43       38.02      1.98 o 
   8   4   2        3.79        4.28      2.31 o 
   9   4   2       81.36       78.76      3.50 o 
  10   4   2        3.73        6.04      2.50 o 
  11   4   2        5.04        3.78      1.72 o 
  12   4   2        3.37        3.87      1.81 o 
  13   4   2       81.10       97.52      5.71 o 
  14   4   2       20.09       15.24      6.25 o 
  15   4   2       15.94        7.37      5.31 o 
  16   4   2        1.79        3.53      3.20 o 
 -16   5   2        0.06       -0.53      2.66 o 
 -15   5   2        0.84       -0.18      2.70 o 
 -14   5   2        2.33        1.83      1.57 o 
 -13   5   2        0.27       -0.70      1.68 o 
 -12   5   2        0.05       -0.49      1.25 o 
 -11   5   2       93.70       91.78      2.97 o 
 -10   5   2       61.35       63.91      3.18 o 
  -9   5   2        0.99        2.91      1.51 o 
  -8   5   2        7.03        6.46      1.79 o 
  -7   5   2       78.89       85.75      2.26 o 
  -6   5   2       46.57       44.75      2.07 o 
  -5   5   2       21.96       18.40      2.07 o 
  -4   5   2      308.71      279.54      3.91 o 
  -3   5   2      320.37      304.24      4.47 o 
  -2   5   2       11.75       11.59      1.46 o 
  -1   5   2      728.59      739.58      9.86 o 
   0   5   2       45.69       48.98      2.60 o 
   1   5   2       74.58       85.09      3.21 o 
   2   5   2      425.86      422.76      7.26 o 
   3   5   2      242.68      239.58      6.03 o 
   4   5   2      358.84      346.20      7.15 o 
   5   5   2       53.02       42.08      4.08 o 
   6   5   2       83.89       97.40      4.98 o 
   7   5   2        0.02        1.83      2.97 o 
   8   5   2        6.40        6.10      3.84 o 
   9   5   2        3.43        3.55      1.60 o 
  10   5   2        1.44        2.14      1.40 o 
  11   5   2       33.97       30.72      4.57 o 
  12   5   2       59.80       69.65      4.21 o 
  13   5   2        0.00        0.40      2.05 o 
  14   5   2       19.47        7.58      5.06 o 
  15   5   2        4.31        1.38      2.21 o 
 -15   6   2        0.44       -0.57      3.07 o 
 -14   6   2        1.32        0.20      2.63 o 
 -13   6   2       33.90       40.80     12.74 o 
 -12   6   2       34.93       39.49      6.45 o 
 -11   6   2       27.83       25.90      3.49 o 
 -10   6   2       88.79      100.34      3.50 o 
  -9   6   2       40.16       44.29      2.44 o 
  -8   6   2      114.28      111.01      3.06 o 
  -7   6   2      109.91      114.22      2.40 o 
  -6   6   2      188.89      199.61      4.53 o 
  -5   6   2      298.13      326.32      5.50 o 
  -4   6   2      246.62      248.91      4.28 o 
  -3   6   2      235.93      238.71      4.88 o 
  -2   6   2      185.32      191.48      4.49 o 
  -1   6   2      752.37      777.31     12.41 o 
   0   6   2      137.46      165.95      6.33 o 
   1   6   2      250.42      259.55      6.36 o 
   2   6   2      798.59      858.10     13.90 o 
   3   6   2      194.16      195.50      5.93 o 
   4   6   2       69.17       71.85      4.40 o 
   5   6   2        5.11        3.03      2.92 o 
   6   6   2      108.88      103.34      4.27 o 
   7   6   2        0.43       -1.17      2.08 o 
   8   6   2        2.72        3.83      1.89 o 
   9   6   2       78.06       90.26      6.35 o 
  10   6   2        5.09        1.96      1.93 o 
  11   6   2       21.06        9.55      4.19 o 
  12   6   2       34.60       37.54      6.11 o 
  13   6   2       32.44       41.40      6.35 o 
  14   6   2        0.15        3.32      2.53 o 
 -14   7   2        0.01       -0.45      3.00 o 
 -13   7   2        0.14        0.59      2.89 o 
 -12   7   2        8.06        8.57      5.80 o 
 -11   7   2        2.15        1.22      1.61 o 
 -10   7   2        3.27        2.42      0.95 o 
  -9   7   2       51.54       52.47      3.77 o 
  -8   7   2        8.15        7.79      0.97 o 
  -7   7   2        3.11        3.75      1.91 o 
  -6   7   2       13.75       15.39      2.57 o 
  -5   7   2        0.01       -1.33      1.33 o 
  -4   7   2        0.42        0.13      1.30 o 
  -3   7   2        8.79        6.55      2.41 o 
  -2   7   2       65.57       73.71      3.93 o 
  -1   7   2       54.21       59.39      3.51 o 
   0   7   2        6.21        5.39      2.88 o 
   1   7   2       20.91       19.53      3.30 o 
   2   7   2       23.54       23.71      3.62 o 
   3   7   2        7.17        9.71      3.16 o 
   4   7   2        0.73        1.60      2.65 o 
   5   7   2        0.05        0.25      2.13 o 
   6   7   2        8.49        7.38      2.30 o 
   7   7   2        6.70        8.90      2.39 o 
   8   7   2        0.76        0.07      1.50 o 
   9   7   2       28.60       26.15      5.71 o 
  10   7   2       12.10        6.52      2.63 o 
  11   7   2        5.12        0.97      1.78 o 
  12   7   2        0.36        1.17      1.25 o 
  13   7   2        3.56        5.22      2.24 o 
  14   7   2        1.53        2.44      2.85 o 
 -13   8   2        6.27        4.95      4.20 o 
 -12   8   2        1.59       -1.44      4.68 o 
 -11   8   2       25.27       14.52      8.95 o 
 -10   8   2        7.30        4.73      3.59 o 
  -9   8   2        3.54        1.46      0.69 o 
  -8   8   2       34.81       34.41      4.90 o 
  -7   8   2       27.63       25.58      4.86 o 
  -6   8   2       22.04       20.31      2.09 o 
  -5   8   2       25.81       22.82      1.88 o 
  -4   8   2       83.47       80.94      3.75 o 
  -3   8   2      108.27      106.76      4.07 o 
  -2   8   2       19.74       21.03      3.26 o 
  -1   8   2      104.72      102.62      4.36 o 
   0   8   2      311.04      345.33      7.76 o 
   1   8   2        7.23        5.70      3.04 o 
   2   8   2      102.16      112.47      5.61 o 
   3   8   2       14.14       10.46      3.30 o 
   4   8   2       40.66       54.00      4.64 o 
   5   8   2        0.00        0.95      2.29 o 
   6   8   2       41.88       38.59      4.50 o 
   7   8   2       34.09       40.38      3.22 o 
   8   8   2        0.01        1.00      2.07 o 
   9   8   2       22.13       16.47      6.35 o 
  10   8   2       10.75        5.00      2.70 o 
  11   8   2        4.30        2.05      2.47 o 
  12   8   2       13.55        3.70      2.45 o 
 -11   9   2        0.01        0.86      3.43 o 
 -10   9   2        1.50        1.60      4.22 o 
  -9   9   2        8.24        3.13      3.68 o 
  -8   9   2        0.00       -0.66      3.12 o 
  -7   9   2        1.63        1.01      1.14 o 
  -6   9   2       10.81        7.69      1.92 o 
  -5   9   2        1.19        1.37      1.33 o 
  -4   9   2        0.29        0.72      1.55 o 
  -3   9   2       27.73       28.48      2.93 o 
  -2   9   2       21.98       23.21      2.76 o 
  -1   9   2       35.90       45.39      4.08 o 
   0   9   2        6.81        9.04      3.18 o 
   1   9   2        6.67        3.36      2.61 o 
   2   9   2       17.04       13.80      3.45 o 
   3   9   2        1.74        6.82      2.95 o 
   4   9   2       40.61       46.89      4.31 o 
   5   9   2        7.08       11.00      3.53 o 
   6   9   2        0.06        2.65      2.28 o 
   7   9   2        1.05        2.47      2.43 o 
   8   9   2        1.31        0.12      1.66 o 
   9   9   2       10.58        4.02      2.91 o 
  10   9   2        2.16        0.08      1.99 o 
  11   9   2        1.01       -0.03      2.15 o 
  -9  10   2        2.30       -1.08      3.60 o 
  -8  10   2        4.14        2.59      4.14 o 
  -7  10   2        4.66        0.50      3.11 o 
  -6  10   2        0.01       -0.86      3.17 o 
  -5  10   2        0.98        0.96      1.39 o 
  -4  10   2        4.09        1.29      1.49 o 
  -3  10   2       19.00       17.87      2.65 o 
  -2  10   2        0.11        1.51      3.69 o 
  -1  10   2        0.51        1.18      2.00 o 
   0  10   2       68.43       75.08      4.78 o 
   1  10   2        2.98        3.76      2.83 o 
   2  10   2        0.12        3.48      3.14 o 
   3  10   2       15.53       15.70      3.96 o 
   4  10   2        9.60        8.27      3.52 o 
   5  10   2        1.77        2.77      2.94 o 
   6  10   2        1.45        1.01      2.08 o 
   7  10   2        4.80        6.31      2.70 o 
   8  10   2        0.34        3.17      2.62 o 
   9  10   2        2.26        0.88      2.77 o 
  -7  11   2        2.02        0.92      3.63 o 
  -6  11   2        0.14        1.26      4.34 o 
  -5  11   2        0.04       -1.55      3.63 o 
  -4  11   2        1.28        9.04      6.77 o 
  -3  11   2        1.23        0.08      2.33 o 
  -2  11   2        0.83       -1.93      2.04 o 
  -1  11   2        1.73        0.56      2.33 o 
   0  11   2        0.85        3.95      3.10 o 
   1  11   2        9.63       13.95      3.75 o 
   2  11   2       13.11        7.84      4.69 o 
   3  11   2        0.32        0.08      2.66 o 
   4  11   2        0.51        0.14      2.47 o 
   5  11   2        0.24        3.56      3.51 o 
   6  11   2        1.39        2.16      2.76 o 
   0  12   2        0.08        1.21      2.84 o 
 -17   1   3       10.06        8.67      4.27 o 
 -16   1   3       29.76       35.60      5.40 o 
 -15   1   3       27.30       25.98      4.33 o 
 -14   1   3       98.91      113.75      4.03 o 
 -13   1   3        4.51        3.75      1.70 o 
 -12   1   3       34.02       36.81      2.37 o 
 -11   1   3       35.70       36.84      2.59 o 
 -10   1   3      574.25      586.15      8.63 o 
  -9   1   3      172.75      181.22      3.97 o 
  -8   1   3      231.37      200.85      4.54 o 
  -7   1   3      162.06      132.01      2.74 o 
  -6   1   3       25.30       33.13      1.41 o 
  -5   1   3     3314.19     3345.98     39.39 o 
  -4   1   3       30.93       30.15      1.15 o 
  -3   1   3      788.34      715.19      6.30 o 
  -2   1   3       50.49       57.79      1.73 o 
  -1   1   3     2194.88     2013.88     18.57 o 
   0   1   3      564.97      475.33      5.01 o 
   1   1   3      456.72      390.50      4.77 o 
   2   1   3     1999.62     2023.36     52.89 o 
   3   1   3      935.82      944.15     18.30 o 
   4   1   3      583.50      550.06     13.01 o 
   5   1   3        2.42        2.84      2.81 o 
   6   1   3     2873.30     2778.49     53.42 o 
   7   1   3     1076.75     1112.78     18.42 o 
   8   1   3       49.96       47.40      1.34 o 
   9   1   3        3.09       -0.94      2.68 o 
  10   1   3       18.20       19.70      1.29 o 
  11   1   3      179.29      202.85      6.79 o 
  12   1   3       20.24       24.00      1.51 o 
  13   1   3       64.86       67.91      2.66 o 
  14   1   3        8.32        8.24      2.03 o 
  15   1   3       11.42        8.54      2.48 o 
  16   1   3        1.39        3.95      4.74 o 
 -17   2   3        8.58        2.31      1.62 o 
 -16   2   3       14.63        9.63      6.27 o 
 -15   2   3        4.55        2.36      2.14 o 
 -14   2   3       12.19        7.85      1.95 o 
 -13   2   3       35.90       42.05      3.02 o 
 -12   2   3      141.62      153.52      4.30 o 
 -11   2   3      116.15      129.80      3.92 o 
 -10   2   3       19.71       17.72      2.32 o 
  -9   2   3       13.28       10.31      1.40 o 
  -8   2   3       10.82       11.32      1.31 o 
  -7   2   3      653.71      655.91      6.73 o 
  -6   2   3     1291.20     1323.02     12.75 o 
  -5   2   3     1438.56     1391.76     12.92 o 
  -4   2   3     1245.02     1267.39     17.21 o 
  -3   2   3      332.32      281.69      3.32 o 
  -2   2   3       81.10       74.16      1.28 o 
  -1   2   3       75.66       83.65      1.97 o 
   0   2   3      856.27      780.83      9.38 o 
   1   2   3        9.82       14.38      1.98 o 
   2   2   3      294.87      239.77      5.48 o 
   3   2   3     1173.31     1125.66     17.01 o 
   4   2   3       86.49       80.47      2.08 o 
   5   2   3        8.20        9.94      0.70 o 
   6   2   3       12.17       12.23      1.51 o 
   7   2   3       71.71       75.94      6.34 o 
   8   2   3       17.12       14.74      4.21 o 
   9   2   3        7.72       12.73      4.27 o 
  10   2   3      144.47      168.17      8.90 o 
  11   2   3        5.13        6.12      2.00 o 
  12   2   3        7.46        2.38      1.63 o 
  13   2   3       23.96       23.99      2.67 o 
  14   2   3        7.64        3.65      2.78 o 
  15   2   3       16.05       19.85      4.80 o 
  16   2   3        6.90        3.45      2.88 o 
 -16   3   3        0.00        0.38      1.65 o 
 -15   3   3        3.09        3.07      1.93 o 
 -14   3   3       10.60        8.88      2.18 o 
 -13   3   3       18.19       18.77      2.53 o 
 -12   3   3       15.07       12.26      2.34 o 
 -11   3   3       22.60       19.00      2.02 o 
 -10   3   3      297.76      298.23      5.62 o 
  -9   3   3       11.88       10.37      2.60 o 
  -8   3   3        7.19        7.46      1.30 o 
  -7   3   3       50.37       52.81      2.03 o 
  -6   3   3      399.16      393.39      4.02 o 
  -5   3   3     1120.37     1150.92     15.20 o 
  -4   3   3      361.00      369.87      6.29 o 
  -3   3   3       44.83       46.57      3.06 o 
  -2   3   3     1610.17     1632.46     25.81 o 
  -1   3   3       99.68       96.11      2.20 o 
   0   3   3      807.72      809.43     13.15 o 
   1   3   3        7.39        5.36      1.30 o 
   2   3   3      482.12      468.38      6.99 o 
   3   3   3      254.75      239.20      4.96 o 
   4   3   3      286.79      271.89      5.66 o 
   5   3   3       11.28       15.58      1.43 o 
   6   3   3       31.84       34.55      1.59 o 
   7   3   3        0.08        0.26      1.25 o 
   8   3   3        9.21       10.76      1.44 o 
   9   3   3       27.33       30.63      2.56 o 
  10   3   3       48.29       44.73      4.23 o 
  11   3   3        0.48       -1.23      3.79 o 
  12   3   3        4.41        4.40      3.82 o 
  13   3   3        7.83        2.12      2.50 o 
  14   3   3       14.54        6.43      5.25 o 
  15   3   3        0.08       -0.96      1.83 o 
  16   3   3        1.96        1.07      1.88 o 
 -16   4   3       11.35        9.18      4.77 o 
 -15   4   3        3.56        1.53      1.76 o 
 -14   4   3        0.46        0.60      1.22 o 
 -13   4   3        7.44        6.79      1.93 o 
 -12   4   3       92.49      103.70      3.36 o 
 -11   4   3        0.17        0.43      1.06 o 
 -10   4   3       81.24       81.22      2.61 o 
  -9   4   3      399.46      419.73      6.98 o 
  -8   4   3       27.81       26.34      1.64 o 
  -7   4   3       35.44       36.19      4.89 o 
  -6   4   3        1.36        2.36      2.46 o 
  -5   4   3      804.68      800.15     14.25 o 
  -4   4   3      117.28      129.70      4.89 o 
  -3   4   3       10.13       16.69      2.97 o 
  -2   4   3      415.73      406.93      4.58 o 
  -1   4   3       88.86       98.47      2.55 o 
   0   4   3     1130.03     1124.46     14.24 o 
   1   4   3      149.35      133.06      3.47 o 
   2   4   3      508.70      452.75      9.09 o 
   3   4   3     1621.38     1614.50     20.98 o 
   4   4   3      725.45      689.84     10.80 o 
   5   4   3       21.45       22.96      3.12 o 
   6   4   3        2.69        2.65      1.79 o 
   7   4   3        0.76        1.23      1.10 o 
   8   4   3       15.79       16.53      1.88 o 
   9   4   3       30.32       31.75      2.25 o 
  10   4   3       41.44       49.14      2.96 o 
  11   4   3        0.62       -0.30      0.94 o 
  12   4   3        9.16        8.65      4.13 o 
  13   4   3        4.23        3.49      3.40 o 
  14   4   3        1.60        2.45      2.19 o 
  15   4   3        0.64        0.10      1.48 o 
 -15   5   3       13.65        8.28      5.63 o 
 -14   5   3        4.73        2.41      3.08 o 
 -13   5   3       20.62        0.01      2.48 o 
 -12   5   3        1.77        1.39      1.68 o 
 -11   5   3        0.80        0.73      1.25 o 
 -10   5   3       29.69       29.25      1.51 o 
  -9   5   3      532.80      572.09      6.86 o 
  -8   5   3      277.90      308.11     10.76 o 
  -7   5   3       10.69       13.66      5.17 o 
  -6   5   3      448.24      481.93     11.35 o 
  -5   5   3       16.87       18.69      3.62 o 
  -4   5   3        0.21        2.47      2.75 o 
  -3   5   3       60.25       66.26      1.49 o 
  -2   5   3      258.24      265.15      3.79 o 
  -1   5   3      100.09       96.28      3.14 o 
   0   5   3      238.47      267.78      5.65 o 
   1   5   3        1.45        3.59      1.88 o 
   2   5   3      185.98      177.17      5.41 o 
   3   5   3      397.11      390.36      7.66 o 
   4   5   3       29.53       28.56      3.78 o 
   5   5   3       42.25       41.91      4.85 o 
   6   5   3       62.53       61.53      2.50 o 
   7   5   3       15.35       18.71      2.43 o 
   8   5   3       16.11       17.55      2.28 o 
   9   5   3        0.53        2.28      1.48 o 
  10   5   3       87.46       98.78      3.67 o 
  11   5   3        9.48        9.05      1.89 o 
  12   5   3       21.77       18.61      4.79 o 
  13   5   3        8.80        2.30      2.89 o 
  14   5   3        0.06        1.15      3.98 o 
  15   5   3       18.80       21.10      5.68 o 
 -15   6   3        0.30       -0.72      2.98 o 
 -14   6   3        3.24        0.60      2.84 o 
 -13   6   3       27.06        8.58      7.18 o 
 -12   6   3       18.26       -0.13      3.79 o 
 -11   6   3        7.56        3.03      1.47 o 
 -10   6   3       28.55       27.09      9.92 o 
  -9   6   3      217.48      242.49      9.66 o 
  -8   6   3        1.10       -0.48      2.25 o 
  -7   6   3        8.25       13.09      3.97 o 
  -6   6   3       41.39       43.95      5.23 o 
  -5   6   3       97.68      103.51      6.06 o 
  -4   6   3      115.45      120.01      2.70 o 
  -3   6   3        6.43        4.31      1.47 o 
  -2   6   3      115.64      123.80      4.34 o 
  -1   6   3       21.04       19.49      2.65 o 
   0   6   3        0.90        2.67      1.73 o 
   1   6   3        0.46        1.61      2.20 o 
   2   6   3        0.12        1.29      2.38 o 
   3   6   3        8.08       12.24      3.63 o 
   4   6   3        1.12        1.65      2.31 o 
   5   6   3        2.12       -2.22      2.72 o 
   6   6   3        0.14        3.95      3.27 o 
   7   6   3        0.03       -0.85      0.85 o 
   8   6   3       38.24       42.13      2.59 o 
   9   6   3        4.97        4.67      2.58 o 
  10   6   3        8.25        6.86      2.08 o 
  11   6   3       16.72       11.27      4.87 o 
  12   6   3        5.56        3.54      2.04 o 
  13   6   3        2.73        2.82      1.93 o 
  14   6   3        0.20        2.44      3.09 o 
 -14   7   3        5.10        0.83      3.39 o 
 -13   7   3        1.16       -2.50      4.05 o 
 -12   7   3        1.40        2.82      3.56 o 
 -11   7   3        0.08        0.77      3.56 o 
 -10   7   3        1.19       -2.03      3.37 o 
  -9   7   3      211.45      240.45      9.10 o 
  -8   7   3       69.78       78.25      6.01 o 
  -7   7   3       15.80       12.28      3.99 o 
  -6   7   3       51.59       57.98      7.30 o 
  -5   7   3        1.48        0.63      0.92 o 
  -4   7   3       20.36       18.13      1.35 o 
  -3   7   3       54.18       52.77      2.40 o 
  -2   7   3        0.00        1.76      1.62 o 
  -1   7   3       45.23       51.13      3.03 o 
   0   7   3        0.50        3.87      2.43 o 
   1   7   3       13.63       17.35      3.72 o 
   2   7   3       16.06       19.95      3.30 o 
   3   7   3      115.00      129.44      5.50 o 
   4   7   3      112.73      111.93      5.33 o 
   5   7   3       79.61       85.91      5.11 o 
   6   7   3        0.32        0.23      2.12 o 
   7   7   3        2.11        0.42      1.50 o 
   8   7   3       26.03       30.00      5.72 o 
   9   7   3        1.43        0.54      1.45 o 
  10   7   3        9.57        6.99      3.15 o 
  11   7   3        1.45        1.40      1.87 o 
  12   7   3       12.83        4.00      2.76 o 
  13   7   3        0.38       -0.36      2.67 o 
 -12   8   3        1.10        0.05      2.67 o 
 -11   8   3        1.19        3.29      3.56 o 
 -10   8   3        0.40       -1.02      3.50 o 
  -9   8   3       10.36        5.25      5.14 o 
  -8   8   3       27.89       -0.07      4.13 o 
  -7   8   3        0.68       -0.27      2.90 o 
  -6   8   3        6.73        7.80      3.88 o 
  -5   8   3        0.13        0.50      0.80 o 
  -4   8   3      104.07      114.69      3.08 o 
  -3   8   3       37.49       37.85      2.50 o 
  -2   8   3        0.55        2.83      1.71 o 
  -1   8   3        0.05       -1.86      1.86 o 
   0   8   3       52.14       58.60      3.46 o 
   1   8   3        0.23       -0.92      2.15 o 
   2   8   3       64.35       82.39      5.58 o 
   3   8   3       98.47      117.47      5.11 o 
   4   8   3      176.78      198.35      6.56 o 
   5   8   3       15.64       16.00      4.38 o 
   6   8   3       13.27       15.19      3.68 o 
   7   8   3        3.72        5.94      2.95 o 
   8   8   3       16.59       17.99      4.08 o 
   9   8   3        0.00        0.19      1.60 o 
  10   8   3        5.40       -0.31      1.23 o 
  11   8   3       11.85        7.15      3.50 o 
  12   8   3        1.53        0.07      1.80 o 
 -11   9   3       23.77       23.59     14.74 o 
 -10   9   3        0.28       -0.15      3.05 o 
  -9   9   3        0.38       -1.50      3.53 o 
  -8   9   3       15.91        8.15      6.54 o 
  -7   9   3        0.39       -0.78      3.16 o 
  -6   9   3        2.50        1.34      3.37 o 
  -5   9   3        0.89        0.93      1.04 o 
  -4   9   3        3.28        4.65      1.27 o 
  -3   9   3        1.00        0.47      1.27 o 
  -2   9   3        0.38        0.28      1.40 o 
  -1   9   3        5.10        4.20      2.28 o 
   0   9   3        1.77        2.45      2.10 o 
   1   9   3       21.61       25.14      3.34 o 
   2   9   3        0.00       -0.62      2.59 o 
   3   9   3       38.38       40.88      4.07 o 
   4   9   3       19.32       20.94      3.94 o 
   5   9   3        0.57        5.64      3.48 o 
   6   9   3        5.88        4.03      2.98 o 
   7   9   3        0.01        1.40      2.35 o 
   8   9   3        7.91        2.87      2.76 o 
   9   9   3        0.77       -0.90      2.17 o 
  10   9   3        0.61       -0.82      1.80 o 
  -9  10   3        4.05        1.00      3.81 o 
  -8  10   3        7.26        5.02      4.55 o 
  -7  10   3        0.38        0.02      2.31 o 
  -6  10   3        0.98       -1.06      3.88 o 
  -5  10   3        0.08       -1.36      3.46 o 
  -4  10   3        4.80        2.80      3.80 o 
  -3  10   3        0.47        0.09      1.14 o 
  -2  10   3        0.67        2.11      1.70 o 
  -1  10   3        1.19        0.81      2.08 o 
   0  10   3        0.95        2.25      2.19 o 
   1  10   3       12.98       16.66      3.79 o 
   2  10   3        0.37        0.38      2.05 o 
   3  10   3        6.72        5.76      3.07 o 
   4  10   3       17.61       18.50      3.93 o 
   5  10   3        0.14       -2.51      3.17 o 
   6  10   3        3.25        1.93      2.73 o 
   7  10   3        0.08       -0.20      1.92 o 
   8  10   3        0.05       -0.39      2.41 o 
  -6  11   3        1.64        0.19      3.46 o 
  -5  11   3        0.10       -1.31      4.26 o 
  -4  11   3        1.77        0.85      3.62 o 
  -3  11   3        9.84       10.78      4.88 o 
  -2  11   3        1.24        6.23      4.19 o 
  -1  11   3        0.75        1.74      2.83 o 
   0  11   3        2.35        1.47      2.25 o 
   1  11   3        0.04        2.25      2.35 o 
   2  11   3        0.24       -2.66      2.66 o 
   3  11   3        0.47       -2.79      2.93 o 
   4  11   3        0.04        0.41      4.33 o 
   5  11   3        2.16       -0.92      2.73 o 
 -17   0   4       13.71        6.95      7.28 o 
 -16   0   4        5.75        4.83      2.76 o 
 -15   0   4      117.06      167.75      7.37 o 
 -14   0   4       46.05       65.79      7.13 o 
 -13   0   4        1.68        0.61      1.90 o 
 -12   0   4        0.12        2.15      2.04 o 
 -11   0   4     1470.91     1584.29     26.43 o 
 -10   0   4       10.22        8.86      2.84 o 
  -9   0   4      225.54      201.58      6.52 o 
  -8   0   4      778.25      758.12     14.64 o 
  -7   0   4      517.51      534.44     10.67 o 
  -6   0   4       20.46       21.03      3.04 o 
  -5   0   4     3724.09     3708.05     68.57 o 
  -4   0   4     4436.53     4363.65     60.04 o 
  -3   0   4       75.61       48.33      2.42 o 
  -2   0   4      957.27      881.10     12.53 o 
  -1   0   4      393.37      344.42      4.75 o 
   0   0   4     1249.86     1235.35     13.92 o 
   1   0   4     5900.68     6304.11    138.57 o 
   2   0   4      372.81      434.52      5.37 o 
   3   0   4     1830.90     1814.27     86.14 o 
   4   0   4      874.04      869.68     28.62 o 
   5   0   4     1240.36     1267.53     38.97 o 
   6   0   4     1900.62     1886.44     36.78 o 
   7   0   4      459.85      455.08     13.24 o 
   8   0   4      575.06      599.46     17.01 o 
   9   0   4      978.24      927.22     40.50 o 
  10   0   4      724.66      730.66     33.31 o 
  11   0   4       26.06       27.82      4.40 o 
  12   0   4       57.39       51.77     31.66 o 
  13   0   4      213.79      216.47     13.12 o 
  14   0   4        2.62       -0.82      4.43 o 
  15   0   4        8.42        4.86      6.04 o 
  16   0   4        0.10       -2.56      6.00 o 
 -17   1   4        2.63        3.43      2.60 o 
 -16   1   4       10.82        1.54      1.96 o 
 -15   1   4        7.82        2.76      2.88 o 
 -14   1   4       26.69       37.90      2.88 o 
 -13   1   4       15.61       17.52      2.67 o 
 -12   1   4        9.80        8.38      2.10 o 
 -11   1   4       47.30       48.39      2.76 o 
 -10   1   4        0.62        0.74      1.30 o 
  -9   1   4       73.05       76.11      2.50 o 
  -8   1   4        1.30        3.30      1.30 o 
  -7   1   4      285.39      283.17      3.81 o 
  -6   1   4        0.31        2.53      0.95 o 
  -5   1   4       95.65      108.78      2.13 o 
  -4   1   4      348.66      330.24      4.21 o 
  -3   1   4      110.19      105.87      1.96 o 
  -2   1   4       26.48       23.38      1.14 o 
  -1   1   4      235.84      217.90      3.03 o 
   0   1   4      614.94      537.65      5.48 o 
   1   1   4      101.86       90.08      2.04 o 
   2   1   4     1501.19     1527.47     15.70 o 
   3   1   4        0.05       -0.16      0.86 o 
   4   1   4      138.66      136.93      3.15 o 
   5   1   4       14.66       15.45      3.74 o 
   6   1   4       94.08       97.60      7.07 o 
   7   1   4      129.41      133.08      5.88 o 
   8   1   4      129.26      134.20      3.30 o 
   9   1   4       14.24       13.74      1.45 o 
  10   1   4        1.66        1.83      1.06 o 
  11   1   4        6.19        7.64      1.33 o 
  12   1   4       43.79       52.17      8.19 o 
  13   1   4        8.39       11.03      1.64 o 
  14   1   4        4.70        3.04      1.81 o 
  15   1   4        0.62        4.46      4.49 o 
  16   1   4        2.64        0.59      4.54 o 
 -16   2   4        0.20       -0.31      1.80 o 
 -15   2   4       41.53       59.86      3.56 o 
 -14   2   4       33.07       37.21      2.99 o 
 -13   2   4       24.62       27.65      2.88 o 
 -12   2   4       40.89       43.84      2.98 o 
 -11   2   4      392.01      418.48      5.93 o 
 -10   2   4      144.33      150.81      3.56 o 
  -9   2   4       52.79       57.78      2.07 o 
  -8   2   4      453.84      430.60      5.14 o 
  -7   2   4      614.81      601.86      6.46 o 
  -6   2   4      123.31      125.97      2.03 o 
  -5   2   4      443.79      481.64      4.98 o 
  -4   2   4     1310.42     1267.40     11.96 o 
  -3   2   4      444.63      430.69      5.04 o 
  -2   2   4      201.04      208.42      3.66 o 
  -1   2   4      345.17      316.79      5.27 o 
   0   2   4       53.98       54.17      1.84 o 
   1   2   4     1663.44     1720.95     18.53 o 
   2   2   4       49.72       52.06      2.69 o 
   3   2   4       53.12       52.06      3.75 o 
   4   2   4      561.11      582.81     13.49 o 
   5   2   4      147.65      160.04      7.10 o 
   6   2   4      788.13      815.35     18.94 o 
   7   2   4        0.65        3.35      4.11 o 
   8   2   4       37.01       42.38      6.86 o 
   9   2   4      403.79      450.66     11.99 o 
  10   2   4      239.72      275.72      9.32 o 
  11   2   4        2.45        1.68      1.39 o 
  12   2   4       24.59       28.55      2.44 o 
  13   2   4       69.12       80.18      3.45 o 
  14   2   4        7.90       10.74      2.39 o 
  15   2   4        3.11        5.01      4.33 o 
  16   2   4        0.03       -0.98      4.88 o 
 -16   3   4       23.34       25.77      9.67 o 
 -15   3   4       23.36       17.26      5.90 o 
 -14   3   4       46.69       43.92      6.08 o 
 -13   3   4       70.01       88.02      3.72 o 
 -12   3   4       11.91       10.88      2.23 o 
 -11   3   4       65.24       62.68      2.72 o 
 -10   3   4        0.01        0.44      1.43 o 
  -9   3   4      269.36      276.68      4.91 o 
  -8   3   4       64.19       67.11      2.25 o 
  -7   3   4     1277.82     1278.53     12.39 o 
  -6   3   4       13.97       12.29      2.72 o 
  -5   3   4       12.33       14.48      2.28 o 
  -4   3   4     2080.37     2065.91     27.21 o 
  -3   3   4      298.94      276.78      2.98 o 
  -2   3   4        0.64       -0.03      0.61 o 
  -1   3   4        1.91        8.32      1.12 o 
   0   3   4     1042.33      964.86     12.40 o 
   1   3   4       88.95       94.82      2.95 o 
   2   3   4      702.14      730.61     12.77 o 
   3   3   4       42.88       48.56      4.69 o 
   4   3   4      234.05      225.69      8.26 o 
   5   3   4       53.93       47.09      2.02 o 
   6   3   4      111.83      120.09      2.83 o 
   7   3   4       33.37       32.44      2.49 o 
   8   3   4      451.29      485.15     16.18 o 
   9   3   4        7.43        6.91      5.48 o 
  10   3   4       58.11       58.23      5.35 o 
  11   3   4        1.20        1.68      3.60 o 
  12   3   4      106.43      123.32      7.76 o 
  13   3   4       26.19       26.77      5.15 o 
  14   3   4        5.53        2.59      2.95 o 
  15   3   4        8.26       11.35      5.16 o 
 -16   4   4        7.14       -0.76      2.79 o 
 -15   4   4        0.05       -1.05      2.28 o 
 -14   4   4       15.03        2.56      2.48 o 
 -13   4   4        9.82        4.60      2.11 o 
 -12   4   4       89.22       91.82      3.52 o 
 -11   4   4        2.22        1.60      0.96 o 
 -10   4   4      141.01      147.69      2.94 o 
  -9   4   4       14.26       15.96      3.83 o 
  -8   4   4      104.68      105.60      4.88 o 
  -7   4   4      143.50      147.45      5.54 o 
  -6   4   4      187.43      198.67      7.03 o 
  -5   4   4       66.38       67.02      5.62 o 
  -4   4   4       53.89       52.51      4.16 o 
  -3   4   4      945.03      975.86     17.77 o 
  -2   4   4       16.77       21.77      1.71 o 
  -1   4   4       42.76       47.78      2.26 o 
   0   4   4       30.09       26.30      2.01 o 
   1   4   4       36.03       30.91      2.95 o 
   2   4   4        0.20       -0.20      2.09 o 
   3   4   4      140.40      125.14      4.89 o 
   4   4   4      137.50      137.30      5.37 o 
   5   4   4       67.15       74.47      4.93 o 
   6   4   4       48.69       46.90      2.58 o 
   7   4   4       83.52       89.55      2.76 o 
   8   4   4       51.33       54.33      2.64 o 
   9   4   4       39.34       41.93      1.99 o 
  10   4   4       18.41       18.11      1.60 o 
  11   4   4        3.61        3.20      3.52 o 
  12   4   4        4.88        2.07      3.17 o 
  13   4   4        5.13        1.07      3.16 o 
  14   4   4        1.75        0.79      1.84 o 
  15   4   4        4.60        1.16      2.91 o 
 -15   5   4        1.96       -0.08      2.56 o 
 -14   5   4        0.32       -0.59      2.54 o 
 -13   5   4       26.31       26.82     11.66 o 
 -12   5   4        7.78        1.03      2.55 o 
 -11   5   4        0.10       -0.26      2.40 o 
 -10   5   4        5.94        9.72      3.61 o 
  -9   5   4      127.43      131.28      6.50 o 
  -8   5   4       36.38       46.03      4.94 o 
  -7   5   4      168.66      184.16      7.81 o 
  -6   5   4        8.11        7.94      3.56 o 
  -5   5   4        0.17        2.57      3.80 o 
  -4   5   4      501.75      523.78     12.10 o 
  -3   5   4       38.46       40.61      4.29 o 
  -2   5   4        2.34        3.77      1.76 o 
  -1   5   4       64.98       67.13      3.52 o 
   0   5   4       24.29       22.30      2.00 o 
   1   5   4        2.23        2.46      1.99 o 
   2   5   4       24.35       30.46      2.81 o 
   3   5   4       36.43       36.81      3.27 o 
   4   5   4        0.38       -0.38      2.18 o 
   5   5   4       12.34       13.41      3.32 o 
   6   5   4        4.30        5.38      1.63 o 
   7   5   4       68.44       82.60      3.24 o 
   8   5   4      113.35      140.22      4.61 o 
   9   5   4        0.81       -0.08      1.39 o 
  10   5   4       50.30       49.10      8.46 o 
  11   5   4       42.40       46.18      2.48 o 
  12   5   4       11.84        3.01      4.29 o 
  13   5   4        1.85       -1.44      3.23 o 
  14   5   4        0.84        3.03      3.79 o 
 -14   6   4        4.23        1.51      3.69 o 
 -13   6   4        4.69        0.39      2.55 o 
 -12   6   4       16.50        4.92      5.01 o 
 -11   6   4        8.01        3.78      5.15 o 
 -10   6   4       16.98        4.04      3.78 o 
  -9   6   4       30.03       24.33      8.59 o 
  -8   6   4       22.34       20.17      4.29 o 
  -7   6   4        0.77       -0.47      3.33 o 
  -6   6   4       31.24       33.56      5.29 o 
  -5   6   4       19.28       19.46      4.61 o 
  -4   6   4      186.77      200.39      8.03 o 
  -3   6   4       36.41       39.00      1.68 o 
  -2   6   4        3.10        4.15      1.02 o 
  -1   6   4       18.15       22.87      1.76 o 
   0   6   4        1.64        0.84      1.42 o 
   1   6   4       46.89       45.77      3.68 o 
   2   6   4        0.01       -0.96      2.40 o 
   3   6   4       48.63       49.31      5.40 o 
   4   6   4      687.73      748.25     15.33 o 
   5   6   4      363.45      393.48      9.39 o 
   6   6   4       22.31       25.20      3.87 o 
   7   6   4        0.71        1.19      1.46 o 
   8   6   4        9.84        8.58      1.91 o 
   9   6   4        0.25        0.95      1.57 o 
  10   6   4        5.05        5.04      2.37 o 
  11   6   4        9.28       10.18      4.19 o 
  12   6   4        1.26        1.44      2.58 o 
  13   6   4        0.44       -0.99      3.09 o 
 -13   7   4        1.42       -0.31      2.97 o 
 -12   7   4       11.15        6.87      5.99 o 
 -11   7   4        0.73        0.44      3.12 o 
 -10   7   4        5.95        7.18      3.85 o 
  -9   7   4       11.09       10.99      4.80 o 
  -8   7   4      106.59      129.16      7.30 o 
  -7   7   4       77.78       87.45      6.93 o 
  -6   7   4        0.92        1.62      3.21 o 
  -5   7   4       85.63       93.40      7.51 o 
  -4   7   4       15.13       14.18      4.12 o 
  -3   7   4        2.94        1.47      1.78 o 
  -2   7   4       19.72       21.09      2.74 o 
  -1   7   4       11.77       10.24      2.32 o 
   0   7   4        7.78        7.17      2.06 o 
   1   7   4        0.00       -1.12      1.77 o 
   2   7   4       92.34       91.16      4.31 o 
   3   7   4       36.15       27.49      3.39 o 
   4   7   4       35.29       36.70      3.77 o 
   5   7   4       22.32       25.32      3.61 o 
   6   7   4       10.46        9.68      4.00 o 
   7   7   4        5.61        5.85      2.14 o 
   8   7   4        0.20        0.69      1.63 o 
   9   7   4        0.16        0.95      1.58 o 
  10   7   4        1.54        1.19      1.64 o 
  11   7   4       14.75       11.12      4.66 o 
  12   7   4        0.13        1.11      2.72 o 
 -12   8   4        0.72       -0.14      3.08 o 
 -11   8   4        7.90        7.77      5.73 o 
 -10   8   4        1.23        1.72      3.43 o 
  -9   8   4       12.89       14.53      5.37 o 
  -8   8   4        1.42        0.12      2.89 o 
  -7   8   4        7.32        0.39      3.71 o 
  -6   8   4       24.54       24.60      8.09 o 
  -5   8   4        0.11        1.34      3.10 o 
  -4   8   4       16.96       15.60      6.38 o 
  -3   8   4        6.16        5.83      0.95 o 
  -2   8   4        1.77        3.35      1.18 o 
  -1   8   4        1.88        2.46      1.59 o 
   0   8   4        3.86        2.69      2.15 o 
   1   8   4        3.61        5.27      2.97 o 
   2   8   4        8.49       11.62      3.71 o 
   3   8   4        0.44        2.85      2.52 o 
   4   8   4       35.79       42.94      4.09 o 
   5   8   4       31.59       32.29      4.12 o 
   6   8   4        0.76        3.75      2.92 o 
   7   8   4        2.34        1.37      1.49 o 
   8   8   4        6.95        3.82      2.09 o 
   9   8   4        8.16        4.47      2.28 o 
  10   8   4        0.73        0.62      2.28 o 
  11   8   4        9.44        2.48      4.75 o 
 -10   9   4        0.02        1.79      3.97 o 
  -9   9   4        0.98       -1.72      4.18 o 
  -8   9   4       52.21       63.61      6.62 o 
  -7   9   4       38.04       26.08     15.70 o 
  -6   9   4        0.00       -0.21      3.35 o 
  -5   9   4        5.30        0.93      3.27 o 
  -4   9   4        0.49        0.45      0.70 o 
  -3   9   4        0.55        1.42      1.19 o 
  -2   9   4        2.42        2.80      1.30 o 
  -1   9   4        1.23        0.86      1.85 o 
   0   9   4        2.41        4.12      2.59 o 
   1   9   4        6.15        7.99      3.02 o 
   2   9   4       12.07        8.06      3.25 o 
   3   9   4       23.89       20.99      4.28 o 
   4   9   4        9.80       10.20      3.45 o 
   5   9   4        0.08        1.13      2.80 o 
   6   9   4       19.31       12.57      3.78 o 
   7   9   4        0.08       -0.53      2.04 o 
   8   9   4        1.80        1.73      2.38 o 
   9   9   4        0.01       -0.64      1.42 o 
  10   9   4        0.04       -1.39      2.15 o 
  -8  10   4        5.01        0.52      3.69 o 
  -7  10   4        1.25       -0.40      3.79 o 
  -6  10   4        1.19       -0.20      3.92 o 
  -5  10   4        0.57        1.58      3.81 o 
  -4  10   4        1.66        1.38      3.64 o 
  -3  10   4        1.26       -2.84      3.84 o 
  -2  10   4        1.06        1.95      1.49 o 
  -1  10   4        1.58        0.14      1.28 o 
   0  10   4        1.82        3.91      2.91 o 
   1  10   4        0.23        3.19      2.60 o 
   2  10   4        5.53        5.93      3.09 o 
   3  10   4        2.14        1.70      2.71 o 
   4  10   4        3.23        2.55      3.05 o 
   5  10   4        8.06        4.68      3.51 o 
   6  10   4        1.95       -0.10      2.31 o 
   7  10   4        2.40       -0.37      2.18 o 
  -5  11   4        5.77        1.80      4.43 o 
  -4  11   4        0.49        1.20      4.05 o 
  -3  11   4        1.40        0.87      3.83 o 
  -2  11   4        0.41        5.41      4.52 o 
  -1  11   4        0.67       -1.13      3.65 o 
   0  11   4        4.59        2.94      2.03 o 
   1  11   4        4.45        8.68      3.92 o 
   2  11   4        0.57        7.96      3.05 o 
   3  11   4        1.12        5.29      3.16 o 
   4  11   4        3.10        1.66      3.28 o 
 -16   1   5        1.09        0.84      2.05 o 
 -15   1   5       47.18       57.01      2.94 o 
 -14   1   5       50.92       62.20      2.97 o 
 -13   1   5       44.18       45.38      2.77 o 
 -12   1   5      142.18      157.42      4.45 o 
 -11   1   5       48.99       37.21      2.20 o 
 -10   1   5        5.97        6.39      2.16 o 
  -9   1   5        3.51        3.38      1.62 o 
  -8   1   5      127.60      124.60      2.90 o 
  -7   1   5      104.32      110.22      2.79 o 
  -6   1   5      834.25      784.13      8.08 o 
  -5   1   5        6.97        5.17      1.43 o 
  -4   1   5      239.30      210.47      3.38 o 
  -3   1   5      356.95      357.89      4.50 o 
  -2   1   5      267.14      259.43      3.81 o 
  -1   1   5      223.08      226.12      3.40 o 
   0   1   5     1335.06     1285.38     12.76 o 
   1   1   5        0.12        6.82      0.98 o 
   2   1   5       69.38       75.39      2.22 o 
   3   1   5     3627.00     4018.25    100.39 o 
   4   1   5      584.98      641.94      9.41 o 
   5   1   5       23.58       20.98      1.36 o 
   6   1   5       67.16       70.39      3.00 o 
   7   1   5      265.52      268.40     25.99 o 
   8   1   5       83.02       85.36      5.14 o 
   9   1   5      277.10      285.64      7.32 o 
  10   1   5        0.11        0.80      0.64 o 
  11   1   5       33.99       38.46      5.33 o 
  12   1   5        5.23        5.43      4.79 o 
  13   1   5       92.09      129.65     23.35 o 
  14   1   5        3.91       -0.17      3.29 o 
  15   1   5        9.33        8.09      6.31 o 
 -16   2   5        5.12        1.16      3.01 o 
 -15   2   5        8.58        3.11      2.54 o 
 -14   2   5       52.07       55.91      3.73 o 
 -13   2   5       14.35       11.48      2.34 o 
 -12   2   5        0.01       -0.58      1.07 o 
 -11   2   5        2.25        2.98      1.31 o 
 -10   2   5      694.69      716.82      8.29 o 
  -9   2   5       68.12       60.78      2.31 o 
  -8   2   5       26.16       22.61      1.56 o 
  -7   2   5      194.51      191.50      3.13 o 
  -6   2   5       39.65       45.85      1.92 o 
  -5   2   5        6.41        4.84      1.34 o 
  -4   2   5      491.82      486.43      5.84 o 
  -3   2   5     1379.22     1381.91     14.20 o 
  -2   2   5      291.96      259.28      3.78 o 
  -1   2   5      162.72      144.58      2.70 o 
   0   2   5       47.70       58.94      2.40 o 
   1   2   5      275.01      287.68      4.00 o 
   2   2   5      822.54      826.90      9.15 o 
   3   2   5      395.74      386.67      4.66 o 
   4   2   5      218.00      188.23      3.26 o 
   5   2   5      300.61      292.23     11.92 o 
   6   2   5       76.31       75.01      6.97 o 
   7   2   5       68.94       82.42      7.78 o 
   8   2   5      179.45      213.40     11.55 o 
   9   2   5       93.66      123.35      6.88 o 
  10   2   5        8.19        4.84      4.60 o 
  11   2   5       40.31       45.66      2.87 o 
  12   2   5        0.36        0.74      0.92 o 
  13   2   5        0.01        1.91      3.86 o 
  14   2   5        4.44        3.22      4.25 o 
  15   2   5        0.66        4.98      4.92 o 
 -16   3   5        3.46        0.16      2.69 o 
 -15   3   5        2.21        0.05      2.16 o 
 -14   3   5        4.01        2.83      2.87 o 
 -13   3   5        2.35        2.31      1.98 o 
 -12   3   5       55.22       57.28      2.71 o 
 -11   3   5       25.16       29.10      2.19 o 
 -10   3   5        0.01        0.83      1.52 o 
  -9   3   5       73.48       73.71      2.79 o 
  -8   3   5        1.30        0.59      0.64 o 
  -7   3   5       40.77       45.83      3.54 o 
  -6   3   5        6.10        3.62      2.05 o 
  -5   3   5       38.36       49.98      3.74 o 
  -4   3   5      316.01      309.23      3.35 o 
  -3   3   5      127.77      116.36      2.08 o 
  -2   3   5        3.66        2.60      0.90 o 
  -1   3   5       86.85       79.51      2.42 o 
   0   3   5       12.55       17.09      1.86 o 
   1   3   5       66.41       74.75      2.57 o 
   2   3   5       37.13       43.46      2.43 o 
   3   3   5       98.62       91.60      3.23 o 
   4   3   5       49.20       53.29      5.03 o 
   5   3   5       13.13       13.92      1.14 o 
   6   3   5      376.87      421.19     14.01 o 
   7   3   5       22.66       21.59      6.33 o 
   8   3   5       68.49       74.44      8.40 o 
   9   3   5       97.91      113.84      9.04 o 
  10   3   5       53.78       61.15      5.69 o 
  11   3   5        0.52        0.02      2.65 o 
  12   3   5       37.06       43.74      8.89 o 
  13   3   5        9.83        2.66      2.22 o 
  14   3   5        9.18       10.85      5.51 o 
  15   3   5        1.12        2.32      4.73 o 
 -15   4   5        8.44        1.63      2.93 o 
 -14   4   5       19.01        3.14      3.35 o 
 -13   4   5        6.19       -0.73      2.54 o 
 -12   4   5        7.78        1.07      2.31 o 
 -11   4   5        0.61       -0.58      2.06 o 
 -10   4   5      193.84      209.66      6.45 o 
  -9   4   5        4.20        3.42      2.20 o 
  -8   4   5        2.02        3.64      2.56 o 
  -7   4   5        0.36       -0.31      2.05 o 
  -6   4   5      108.46      110.92      6.39 o 
  -5   4   5        1.86        2.74      2.79 o 
  -4   4   5      246.88      274.25      9.40 o 
  -3   4   5      627.60      664.23      7.20 o 
  -2   4   5      105.38      101.22      2.61 o 
  -1   4   5        7.35        5.34      1.65 o 
   0   4   5      153.33      170.88      4.80 o 
   1   4   5       15.43       11.98      2.40 o 
   2   4   5      739.55      769.78     12.61 o 
   3   4   5      173.20      178.48      9.50 o 
   4   4   5        1.31       -0.06      3.45 o 
   5   4   5      421.15      480.33     13.78 o 
   6   4   5        8.84        6.72      1.66 o 
   7   4   5      316.31      338.24      6.58 o 
   8   4   5        0.77        1.03      1.35 o 
   9   4   5       14.45       17.00      7.85 o 
  10   4   5       70.69       76.71      8.54 o 
  11   4   5       19.61       17.66      6.92 o 
  12   4   5        0.47        1.30      3.62 o 
  13   4   5        1.81        0.00      3.70 o 
  14   4   5        7.52        1.97      3.98 o 
 -15   5   5        5.32        2.69      3.68 o 
 -14   5   5       21.67        0.40      3.28 o 
 -13   5   5       17.00        2.92      3.24 o 
 -12   5   5        2.09       -0.25      2.29 o 
 -11   5   5       24.15       35.56      7.19 o 
 -10   5   5        4.95        3.16      3.26 o 
  -9   5   5        0.20        0.96      2.57 o 
  -8   5   5       12.89       15.76      4.96 o 
  -7   5   5      351.18      385.29     10.97 o 
  -6   5   5      288.44      308.21     10.95 o 
  -5   5   5        0.75        1.92      3.33 o 
  -4   5   5        1.95        3.58      3.40 o 
  -3   5   5       19.78       24.24      4.44 o 
  -2   5   5       29.96       28.37      1.90 o 
  -1   5   5       14.65       11.09      3.10 o 
   0   5   5        2.24        3.18      1.90 o 
   1   5   5      417.71      413.43      9.45 o 
   2   5   5       89.28       91.96      5.54 o 
   3   5   5        5.45        0.25      3.42 o 
   4   5   5        0.01        1.09      4.20 o 
   5   5   5      431.87      457.03     13.05 o 
   6   5   5       27.84       25.06      2.03 o 
   7   5   5        7.31        3.89      1.98 o 
   8   5   5      106.53      109.78      4.48 o 
   9   5   5        0.42        0.18      1.36 o 
  10   5   5       25.91        8.11      9.56 o 
  11   5   5        0.48        3.91      5.14 o 
  12   5   5       29.19       10.23     10.20 o 
  13   5   5        0.05       -4.22      4.40 o 
  14   5   5        3.41       -0.02      3.28 o 
 -14   6   5        0.27       -0.21      3.57 o 
 -13   6   5        4.44        0.14      2.47 o 
 -12   6   5       10.92       -0.40      2.53 o 
 -11   6   5        1.58        1.01      3.12 o 
 -10   6   5        3.48        3.99      4.23 o 
  -9   6   5        4.61        6.90      3.92 o 
  -8   6   5        1.25        1.59      3.29 o 
  -7   6   5        0.39        2.63      3.27 o 
  -6   6   5        3.61        7.34      3.76 o 
  -5   6   5        2.07        4.58      3.76 o 
  -4   6   5        0.38       -0.68      2.66 o 
  -3   6   5       25.11       26.49      4.66 o 
  -2   6   5        0.24       -0.05      0.90 o 
  -1   6   5       52.51       56.29      3.18 o 
   0   6   5       21.81       27.95      3.03 o 
   1   6   5       38.75       48.49      7.36 o 
   2   6   5       80.04       87.30      6.23 o 
   3   6   5      165.07      194.21      9.88 o 
   4   6   5       11.39       14.76      3.17 o 
   5   6   5        0.27        0.86      2.32 o 
   6   6   5       12.90       16.08      3.48 o 
   7   6   5      129.80      146.93      4.48 o 
   8   6   5        2.45        1.99      1.41 o 
   9   6   5        3.36        1.79      1.86 o 
  10   6   5       36.14       39.54      3.05 o 
  11   6   5       20.08       11.74     12.55 o 
  12   6   5        1.73        3.13      3.92 o 
  13   6   5        2.62        4.58      6.02 o 
 -13   7   5        3.78        1.48      3.32 o 
 -12   7   5        0.89        1.70      3.87 o 
 -11   7   5        1.58       -0.04      2.81 o 
 -10   7   5       13.31        9.57      5.33 o 
  -9   7   5       10.61       15.56      6.27 o 
  -8   7   5        1.48        0.71      2.99 o 
  -7   7   5      101.75      130.30      8.89 o 
  -6   7   5      126.75      155.19      7.90 o 
  -5   7   5        0.03        2.19      3.30 o 
  -4   7   5        4.43        5.96      5.29 o 
  -3   7   5       58.21       63.76      5.67 o 
  -2   7   5        0.90       -1.72      1.85 o 
  -1   7   5       11.06        6.13      2.95 o 
   0   7   5        0.44        1.05      1.85 o 
   1   7   5      131.18      132.31      4.34 o 
   2   7   5        8.06        5.27      2.13 o 
   3   7   5        3.16        0.28      1.72 o 
   4   7   5        0.08        0.31      1.95 o 
   5   7   5      149.13      154.49      6.62 o 
   6   7   5        0.20       -0.09      2.11 o 
   7   7   5       29.67       29.42      4.22 o 
   8   7   5       30.98       34.51      3.35 o 
   9   7   5        7.42        6.62      2.23 o 
  10   7   5        0.90        0.19      3.64 o 
  11   7   5        0.05       -0.67      4.58 o 
  12   7   5       10.09        6.55      7.23 o 
 -11   8   5        0.71        0.25      3.32 o 
 -10   8   5        0.41        3.17      4.02 o 
  -9   8   5        1.50        2.04      3.68 o 
  -8   8   5       37.82       33.04     10.77 o 
  -7   8   5       15.57        5.71      4.36 o 
  -6   8   5        3.42       -3.93      6.21 o 
  -5   8   5        0.64        0.97      3.34 o 
  -4   8   5        0.22        1.03      3.28 o 
  -3   8   5       34.11       32.40      5.09 o 
  -2   8   5       12.11       13.43      3.75 o 
  -1   8   5        0.01       -1.12      2.34 o 
   0   8   5        0.09        1.06      1.35 o 
   1   8   5        4.58        2.05      2.13 o 
   2   8   5        0.08        0.17      2.06 o 
   3   8   5        1.06        0.89      2.53 o 
   4   8   5        3.48        1.04      2.65 o 
   5   8   5       97.19      105.83      6.28 o 
   6   8   5       27.55       27.28      4.33 o 
   7   8   5        6.62        8.15      2.34 o 
   8   8   5       24.06       29.27      8.08 o 
   9   8   5        2.82       -0.43      2.30 o 
  10   8   5        0.43       -3.19      3.87 o 
 -10   9   5        3.17       10.76      6.49 o 
  -9   9   5        3.53        1.70      4.13 o 
  -8   9   5        0.76        2.06      4.98 o 
  -7   9   5        0.31        1.57      4.52 o 
  -6   9   5        4.90        1.64      3.76 o 
  -5   9   5       27.89       29.58     10.21 o 
  -4   9   5        4.23       -0.92      3.51 o 
  -3   9   5        1.73       -0.44      3.86 o 
  -2   9   5        0.09        0.09      1.36 o 
  -1   9   5        0.83        2.88      2.69 o 
   0   9   5        1.19        2.16      1.70 o 
   1   9   5        0.00       -0.24      1.80 o 
   2   9   5        1.45       -0.58      2.30 o 
   3   9   5       10.65        7.87      3.97 o 
   4   9   5        3.40        2.93      2.64 o 
   5   9   5        2.72        5.84      3.55 o 
   6   9   5       15.38        9.89      4.12 o 
   7   9   5       18.83       13.51      8.85 o 
   8   9   5        0.40       -1.51      2.60 o 
   9   9   5        1.42       -0.72      3.94 o 
  -7  10   5        0.36       -0.25      3.50 o 
  -6  10   5       11.26        7.30      5.75 o 
  -5  10   5        0.20       -0.49      4.31 o 
  -4  10   5        2.38        1.22      3.92 o 
  -3  10   5        3.15        2.25      5.56 o 
  -2  10   5        5.41        3.21      4.35 o 
  -1  10   5        3.14        2.28      3.89 o 
   0  10   5        0.79        1.58      1.53 o 
   1  10   5        0.01       -0.74      2.39 o 
   2  10   5        0.36        1.93      3.34 o 
   3  10   5        0.05        3.99      2.44 o 
   4  10   5        0.00        3.90      2.81 o 
   5  10   5       10.58       10.79      3.48 o 
   6  10   5        8.47        4.83      3.92 o 
  -3  11   5        0.09        0.12      3.29 o 
  -2  11   5        1.34        4.37      4.62 o 
  -1  11   5        0.07       -2.56      5.73 o 
   0  11   5        0.35       11.68     10.08 o 
   1  11   5        0.31        1.33     15.70 o 
   2  11   5        0.04        0.97      2.97 o 
 -16   0   6        8.60        2.22      2.19 o 
 -15   0   6       29.45       36.77     11.04 o 
 -14   0   6       45.19       60.68      4.81 o 
 -13   0   6        6.07        1.78      1.85 o 
 -12   0   6        0.00        0.79      1.83 o 
 -11   0   6        3.15        1.74      1.26 o 
 -10   0   6       37.90       47.76      3.93 o 
  -9   0   6      533.31      514.77     13.54 o 
  -8   0   6      304.96      291.20      8.48 o 
  -7   0   6        6.72        8.09      3.49 o 
  -6   0   6        0.82        0.37      0.86 o 
  -5   0   6       65.84       69.67      4.25 o 
  -4   0   6       39.31       32.01      2.69 o 
  -3   0   6      163.94      167.70      6.46 o 
  -2   0   6      729.50      675.17      9.44 o 
  -1   0   6      291.42      307.94      5.46 o 
   0   0   6       57.17       55.76      2.44 o 
   1   0   6        0.92       -0.08      0.71 o 
   2   0   6      486.73      507.49     14.76 o 
   3   0   6      591.00      702.10     27.41 o 
   4   0   6      112.92      105.50     13.51 o 
   5   0   6      234.88      244.28     28.90 o 
   6   0   6       76.65      100.52     15.43 o 
   7   0   6      505.83      551.05     17.25 o 
   8   0   6      348.35      387.72     15.81 o 
   9   0   6      130.31      151.95     12.53 o 
  10   0   6       16.61       31.62      6.70 o 
  11   0   6        2.16       -3.87      5.12 o 
  12   0   6       19.14       15.43     13.23 o 
  13   0   6        0.81       -0.19      4.64 o 
  14   0   6        3.66        0.61      5.52 o 
  15   0   6        0.13        2.54      7.53 o 
 -16   1   6        0.01        1.14      1.70 o 
 -15   1   6        6.44        4.23      2.10 o 
 -14   1   6        3.23        3.48      1.85 o 
 -13   1   6       47.55       49.73      2.72 o 
 -12   1   6       31.04       31.93      2.32 o 
 -11   1   6        0.81        1.33      1.50 o 
 -10   1   6        6.16        7.11      1.89 o 
  -9   1   6       35.77       36.56      2.39 o 
  -8   1   6       67.27       64.38      3.09 o 
  -7   1   6       48.84       44.41      2.71 o 
  -6   1   6      335.20      326.39      5.55 o 
  -5   1   6      348.97      328.51      4.67 o 
  -4   1   6       56.28       45.78      2.05 o 
  -3   1   6       12.75       13.68      2.08 o 
  -2   1   6        8.27        8.40      1.36 o 
  -1   1   6        4.85        6.63      1.16 o 
   0   1   6      258.42      249.52      3.83 o 
   1   1   6       10.59       15.59      1.26 o 
   2   1   6        0.60        2.41      0.99 o 
   3   1   6      117.95      118.79      2.61 o 
   4   1   6       20.01       16.79      2.01 o 
   5   1   6        5.21        5.99      0.79 o 
   6   1   6       17.49       17.88      1.82 o 
   7   1   6       24.18       29.07      7.41 o 
   8   1   6       27.03       27.73      5.21 o 
   9   1   6        1.09        2.35      4.12 o 
  10   1   6        2.95        2.89      3.27 o 
  11   1   6        0.66       -0.54      3.04 o 
  12   1   6        0.15        2.07      4.10 o 
  13   1   6        6.47        5.62      4.40 o 
  14   1   6        3.79        2.92      4.65 o 
 -15   2   6       15.52        4.89      3.58 o 
 -14   2   6        6.10        2.83      1.97 o 
 -13   2   6        1.56        0.07      1.06 o 
 -12   2   6        1.32        0.51      1.07 o 
 -11   2   6        0.17        0.21      0.98 o 
 -10   2   6        9.84        7.49      1.36 o 
  -9   2   6      132.28      133.03      3.59 o 
  -8   2   6      111.88      120.65      2.71 o 
  -7   2   6        0.87        1.82      1.08 o 
  -6   2   6       60.19       60.59      2.22 o 
  -5   2   6      104.84      110.55      2.69 o 
  -4   2   6       29.08       30.27      2.02 o 
  -3   2   6       46.66       52.46      2.57 o 
  -2   2   6      275.43      265.56      4.42 o 
  -1   2   6       30.24       39.12      2.51 o 
   0   2   6        3.65        3.30      1.23 o 
   1   2   6      237.92      235.62      4.91 o 
   2   2   6      131.33      141.71      2.67 o 
   3   2   6      149.66      180.33      3.87 o 
   4   2   6      274.58      291.54      5.33 o 
   5   2   6       13.99       16.43      2.06 o 
   6   2   6        0.59       -0.14      1.47 o 
   7   2   6       30.11       28.49      2.79 o 
   8   2   6      308.76      316.46     15.53 o 
   9   2   6       24.19       27.90      5.00 o 
  10   2   6        0.83        1.19      0.63 o 
  11   2   6        4.38        1.83      1.30 o 
  12   2   6        9.67        3.83      3.99 o 
  13   2   6        0.86        2.55      4.40 o 
  14   2   6        7.06        2.93      4.46 o 
 -15   3   6       30.86       34.84     16.07 o 
 -14   3   6        9.54        2.78      3.03 o 
 -13   3   6       65.18       74.92      4.56 o 
 -12   3   6      101.35      108.63      4.47 o 
 -11   3   6        5.73        5.73      1.83 o 
 -10   3   6       16.84       16.85      3.19 o 
  -9   3   6       10.12        5.55      1.15 o 
  -8   3   6       17.14       16.83      3.03 o 
  -7   3   6        0.63        1.92      2.11 o 
  -6   3   6      565.67      559.52      8.47 o 
  -5   3   6      618.31      631.66      7.55 o 
  -4   3   6       36.36       36.00      1.76 o 
  -3   3   6       25.96       28.69      1.83 o 
  -2   3   6       44.78       48.27      1.94 o 
  -1   3   6        2.60        1.77      1.18 o 
   0   3   6       99.03      100.79      3.62 o 
   1   3   6        8.81        6.10      1.56 o 
   2   3   6      128.45      118.08      2.81 o 
   3   3   6      147.25      155.70      3.50 o 
   4   3   6        0.18        1.52      1.04 o 
   5   3   6        1.31        0.49      1.29 o 
   6   3   6      225.50      224.17      8.36 o 
   7   3   6      164.29      184.69     11.96 o 
   8   3   6       59.36       62.43     10.13 o 
   9   3   6       14.49       -0.53      4.77 o 
  10   3   6       41.55       54.65      5.91 o 
  11   3   6        1.00        0.82      3.84 o 
  12   3   6        0.81       -0.17      3.05 o 
  13   3   6       15.54        8.62      6.63 o 
  14   3   6        8.07        4.51      5.70 o 
 -15   4   6        0.83       -0.54      2.72 o 
 -14   4   6        7.19        2.70      2.98 o 
 -13   4   6        0.04       -1.21      2.54 o 
 -12   4   6        0.45        0.24      2.25 o 
 -11   4   6        0.32        0.66      3.04 o 
 -10   4   6       17.07       16.24      3.73 o 
  -9   4   6        3.08        0.63      1.94 o 
  -8   4   6        4.17        5.38      2.42 o 
  -7   4   6        0.02        0.06      1.81 o 
  -6   4   6       14.73       16.63      4.19 o 
  -5   4   6        2.05        4.10      3.39 o 
  -4   4   6        5.99        9.90      5.20 o 
  -3   4   6       69.49       65.45      2.22 o 
  -2   4   6      240.91      242.80      4.91 o 
  -1   4   6        3.66        3.25      1.55 o 
   0   4   6      115.37      121.25      4.32 o 
   1   4   6       29.77       31.58      3.03 o 
   2   4   6       77.92       73.03      4.52 o 
   3   4   6        9.84       10.80      2.38 o 
   4   4   6      486.44      514.94     14.05 o 
   5   4   6      104.38      101.76      5.76 o 
   6   4   6       34.73       30.21      1.44 o 
   7   4   6       93.39      111.05     11.01 o 
   8   4   6       68.77       77.69      7.97 o 
   9   4   6        8.71        5.31      5.79 o 
  10   4   6        2.11       -0.36      4.01 o 
  11   4   6        6.35        5.61      4.18 o 
  12   4   6        2.96       -1.13      4.23 o 
  13   4   6        1.21        0.55      3.66 o 
 -14   5   6        0.03        2.41      3.73 o 
 -13   5   6        0.63       -0.83      2.72 o 
 -12   5   6       26.09       15.56     10.28 o 
 -11   5   6        0.01       -3.08      3.08 o 
 -10   5   6        0.02       -1.05      2.65 o 
  -9   5   6       30.16       28.32     11.24 o 
  -8   5   6        8.95        4.22      3.33 o 
  -7   5   6       90.32       94.22      6.68 o 
  -6   5   6        1.72        4.02      3.19 o 
  -5   5   6      124.05      148.53      7.71 o 
  -4   5   6        6.80        5.46      4.57 o 
  -3   5   6       89.54       90.31      2.29 o 
  -2   5   6      139.57      153.10      4.00 o 
  -1   5   6        0.99        0.00      1.21 o 
   0   5   6       42.50       32.34      3.29 o 
   1   5   6       11.36       13.21      2.63 o 
   2   5   6      111.87      120.73      5.99 o 
   3   5   6       23.18       32.16      3.22 o 
   4   5   6       48.78       53.27      5.56 o 
   5   5   6       21.51       23.38      5.21 o 
   6   5   6       86.38       79.21      3.94 o 
   7   5   6       84.83       93.47      3.68 o 
   8   5   6       19.81        9.08     11.38 o 
   9   5   6       11.68        2.16      4.40 o 
  10   5   6       37.08       -0.44      6.97 o 
  11   5   6        1.18       -0.29      4.20 o 
  12   5   6        2.77        1.57      3.82 o 
  13   5   6        2.54        2.40      4.26 o 
 -13   6   6        0.30        0.79      3.30 o 
 -12   6   6        0.08        0.60      2.84 o 
 -11   6   6        0.36        1.99      3.04 o 
 -10   6   6       23.98        5.46      5.71 o 
  -9   6   6       14.38        4.55      3.86 o 
  -8   6   6        0.65        0.34      2.77 o 
  -7   6   6        7.52        7.16      4.15 o 
  -6   6   6        7.22        4.20      3.59 o 
  -5   6   6       30.06       24.70      5.83 o 
  -4   6   6        3.87        3.34      3.61 o 
  -3   6   6       71.89       86.29      5.98 o 
  -2   6   6      595.08      597.29     12.88 o 
  -1   6   6       20.11       11.73      3.99 o 
   0   6   6       14.12       19.15      2.62 o 
   1   6   6      108.51      123.58      5.32 o 
   2   6   6      203.69      208.14      8.32 o 
   3   6   6       27.83       25.26      3.53 o 
   4   6   6        0.74        0.66      3.74 o 
   5   6   6       79.23       92.09      6.51 o 
   6   6   6        2.90        1.31      3.34 o 
   7   6   6       43.67       37.18      6.85 o 
   8   6   6        2.94        2.96      1.11 o 
   9   6   6       26.64       -0.18      4.96 o 
  10   6   6        1.52        0.30      5.20 o 
  11   6   6        3.55        0.80      4.71 o 
  12   6   6        0.65        2.27      3.82 o 
 -12   7   6        0.00        1.70      3.43 o 
 -11   7   6        3.09        3.98      5.42 o 
 -10   7   6        8.56        4.96      4.80 o 
  -9   7   6        0.95       -0.32      2.95 o 
  -8   7   6        5.72        5.45      4.05 o 
  -7   7   6        7.80        4.69      4.12 o 
  -6   7   6       32.43       33.73     13.19 o 
  -5   7   6        2.12        2.47      3.48 o 
  -4   7   6        6.92        8.29      4.06 o 
  -3   7   6        0.10        0.18      2.78 o 
  -2   7   6       16.51       16.83      2.27 o 
  -1   7   6        1.86        0.79      1.42 o 
   0   7   6        0.53       -0.32      1.47 o 
   1   7   6        0.07        0.52      2.15 o 
   2   7   6       24.78       22.17      4.11 o 
   3   7   6       24.50       16.18      7.04 o 
   4   7   6        6.13        2.44      3.66 o 
   5   7   6        0.41       -3.34      3.88 o 
   6   7   6       42.07       58.75      6.43 o 
   7   7   6        2.59        1.37      1.53 o 
   8   7   6       10.24       -0.32      4.99 o 
   9   7   6       16.95       11.21     13.60 o 
  10   7   6        2.09        2.92      5.59 o 
  11   7   6        4.93        1.92      6.18 o 
 -10   8   6        1.62        1.04      4.96 o 
  -9   8   6        3.12        5.70      4.53 o 
  -8   8   6        6.30        8.04      4.68 o 
  -7   8   6        0.24        1.94      3.69 o 
  -6   8   6        1.25        0.89      3.66 o 
  -5   8   6        0.76        2.30      4.65 o 
  -4   8   6       23.49       22.63      6.55 o 
  -3   8   6        0.26       -1.51      4.30 o 
  -2   8   6       56.90       54.15      9.00 o 
  -1   8   6       16.35       13.03      3.63 o 
   0   8   6        0.69       -0.44      1.65 o 
   1   8   6       20.71       27.66      5.02 o 
   2   8   6       31.86       30.68      6.25 o 
   3   8   6        7.76        4.29      3.66 o 
   4   8   6        1.12       -1.33      3.35 o 
   5   8   6       28.70        0.77      5.34 o 
   6   8   6        7.86       -0.09      2.78 o 
   7   8   6       18.69       13.91      5.05 o 
   8   8   6        7.14        6.76     11.03 o 
   9   8   6       26.98       23.25     23.93 o 
  -9   9   6        1.20        2.24      5.54 o 
  -8   9   6        0.37       -1.74      4.10 o 
  -7   9   6        1.14        0.92      4.71 o 
  -6   9   6       18.30       15.22      5.39 o 
  -5   9   6       17.70       17.90      7.78 o 
  -4   9   6        1.21       -2.53      3.90 o 
  -3   9   6        0.61       -2.04      3.83 o 
  -2   9   6        4.72        4.07      4.07 o 
  -1   9   6        0.03        4.43      3.86 o 
   0   9   6       10.39        6.25      2.62 o 
   1   9   6        1.17        2.27      2.86 o 
   2   9   6       20.32        9.01      5.61 o 
   3   9   6        3.51       -0.45      2.85 o 
   4   9   6        0.12        0.81      3.35 o 
   5   9   6        0.82        5.39      4.61 o 
   6   9   6       19.01       13.90      7.88 o 
   7   9   6        1.81        5.34      5.72 o 
  -6  10   6        2.35       -0.15      3.71 o 
  -5  10   6        4.53       10.58      5.45 o 
  -4  10   6       14.88        8.56      5.28 o 
  -3  10   6        0.37        3.64      4.43 o 
  -2  10   6        0.47       -1.55      4.20 o 
  -1  10   6        5.76        1.75      4.04 o 
   0  10   6        0.38        3.28      4.24 o 
   1  10   6        0.49        2.00      2.77 o 
   2  10   6        0.10        0.03      2.72 o 
   3  10   6        2.09        2.59      3.63 o 
   4  10   6        1.32       10.03      4.65 o 
 -15   1   7        0.43        2.84      2.72 o 
 -14   1   7       26.07       25.47      4.19 o 
 -13   1   7        6.43        3.19      1.59 o 
 -12   1   7      110.83      121.61      3.45 o 
 -11   1   7       80.56       78.27      2.84 o 
 -10   1   7       10.37       13.34      2.31 o 
  -9   1   7       14.99       22.07      1.95 o 
  -8   1   7       31.00       36.70      2.33 o 
  -7   1   7        0.39        2.83      1.62 o 
  -6   1   7        4.49        4.32      1.79 o 
  -5   1   7      551.08      554.18      7.29 o 
  -4   1   7     1255.51     1213.20     29.32 o 
  -3   1   7      180.65      179.26      3.81 o 
  -2   1   7       33.54       29.51      3.03 o 
  -1   1   7       26.15       25.37      4.01 o 
   0   1   7       68.58       64.77      2.60 o 
   1   1   7        2.84        3.47      1.19 o 
   2   1   7       36.79       40.79      2.12 o 
   3   1   7      173.81      154.07      3.13 o 
   4   1   7        0.45        0.52      1.00 o 
   5   1   7       17.41       21.22      1.86 o 
   6   1   7       20.08       24.95      5.26 o 
   7   1   7      499.15      590.25     15.28 o 
   8   1   7       30.19       37.97      5.06 o 
   9   1   7       26.91       10.29      6.79 o 
  10   1   7        0.21        0.37      2.87 o 
  11   1   7        2.58        2.26      3.63 o 
  12   1   7        8.24        4.78      4.33 o 
  13   1   7        1.65        1.52      4.02 o 
  14   1   7       26.55       48.46     10.25 o 
 -15   2   7        8.77        6.54      3.93 o 
 -14   2   7        7.79        1.52      3.53 o 
 -13   2   7       37.42       47.52      4.53 o 
 -12   2   7        0.00        0.04      1.08 o 
 -11   2   7        3.04        1.97      1.24 o 
 -10   2   7        0.05       -0.24      0.85 o 
  -9   2   7       20.39       25.16      1.77 o 
  -8   2   7      139.97      136.10      3.12 o 
  -7   2   7       16.61       18.19      1.60 o 
  -6   2   7       71.80       66.13      2.68 o 
  -5   2   7        2.67        2.33      1.49 o 
  -4   2   7      115.23      111.63      3.24 o 
  -3   2   7       67.19       61.48      2.60 o 
  -2   2   7        8.34        9.41      1.91 o 
  -1   2   7      663.21      659.45      9.68 o 
   0   2   7      133.99      123.29      3.72 o 
   1   2   7       56.01       56.98      2.30 o 
   2   2   7      108.28      126.29      2.96 o 
   3   2   7       87.43       93.10      2.16 o 
   4   2   7      128.67      142.81      3.95 o 
   5   2   7       19.74       20.23      1.79 o 
   6   2   7       95.15      101.35      3.12 o 
   7   2   7       52.71       48.92      3.42 o 
   8   2   7      178.25      190.24     12.10 o 
   9   2   7       61.55       74.48      6.17 o 
  10   2   7       10.94        5.40      4.18 o 
  11   2   7        3.76        2.71      3.77 o 
  12   2   7        0.30       -0.82      3.98 o 
  13   2   7        0.11        0.03      3.69 o 
 -14   3   7        1.65       -0.54      3.02 o 
 -13   3   7       14.16        4.09      3.35 o 
 -12   3   7        0.21       -0.73      2.18 o 
 -11   3   7        0.92        0.69      2.08 o 
 -10   3   7        5.95        4.76      2.46 o 
  -9   3   7        0.48        1.48      2.26 o 
  -8   3   7        3.00        2.80      2.12 o 
  -7   3   7      106.29      102.80      3.55 o 
  -6   3   7      161.17      154.84      3.44 o 
  -5   3   7       34.81       35.45      2.48 o 
  -4   3   7        0.44        1.91      1.63 o 
  -3   3   7        0.69        0.98      1.04 o 
  -2   3   7       43.79       40.45      2.20 o 
  -1   3   7        0.02        0.01      1.00 o 
   0   3   7        4.89        6.07      1.63 o 
   1   3   7      166.87      171.72      4.18 o 
   2   3   7       82.50       98.45      2.93 o 
   3   3   7       71.42       83.56      2.31 o 
   4   3   7        0.08        0.79      1.11 o 
   5   3   7      235.98      255.73      6.16 o 
   6   3   7        6.76        7.42      1.84 o 
   7   3   7       40.64       45.06      3.27 o 
   8   3   7        8.34       11.41      2.88 o 
   9   3   7        1.46        2.73      1.63 o 
  10   3   7        0.01       -0.11      2.61 o 
  11   3   7        0.05       -0.35      3.06 o 
  12   3   7        6.99        3.60      4.54 o 
  13   3   7        3.86        1.50      4.34 o 
 -14   4   7        1.86       -0.77      2.66 o 
 -13   4   7       19.06        6.13      4.10 o 
 -12   4   7        3.83        2.97      2.98 o 
 -11   4   7        1.80        0.09      1.93 o 
 -10   4   7        0.00        0.06      2.02 o 
  -9   4   7       19.35       15.50      3.34 o 
  -8   4   7      205.92      236.10      6.21 o 
  -7   4   7       34.36       41.75      3.67 o 
  -6   4   7        0.01        0.57      2.09 o 
  -5   4   7        2.05        0.40      1.90 o 
  -4   4   7      132.59      137.04      3.32 o 
  -3   4   7       28.53       30.23      1.92 o 
  -2   4   7       44.69       48.47      2.59 o 
  -1   4   7      639.03      693.19     10.15 o 
   0   4   7       21.72       25.08      2.53 o 
   1   4   7       23.02       25.55      2.59 o 
   2   4   7       70.46       88.81      2.89 o 
   3   4   7      206.88      222.35      4.29 o 
   4   4   7        1.78        1.31      0.94 o 
   5   4   7        0.18        1.24      0.82 o 
   6   4   7       12.55       17.14      5.89 o 
   7   4   7        5.75        6.32      1.88 o 
   8   4   7       79.11       79.01      6.73 o 
   9   4   7       20.49        0.33      4.17 o 
  10   4   7       22.99        0.18      4.13 o 
  11   4   7        2.79        2.64      4.01 o 
  12   4   7        0.03       -0.56      3.92 o 
 -13   5   7       26.65       40.27      7.92 o 
 -12   5   7        7.73        6.06      3.69 o 
 -11   5   7       27.02       32.39      6.68 o 
 -10   5   7       12.26        9.67      5.50 o 
  -9   5   7        3.57        3.08      3.04 o 
  -8   5   7        4.11        4.69      3.56 o 
  -7   5   7        4.52        2.47      2.81 o 
  -6   5   7       38.14       41.40      6.22 o 
  -5   5   7      162.28      177.24      8.31 o 
  -4   5   7        0.74       -1.04      2.83 o 
  -3   5   7       22.60       26.03      1.26 o 
  -2   5   7        0.28        0.86      1.04 o 
  -1   5   7       63.50       63.79      3.35 o 
   0   5   7       67.16       69.22      3.56 o 
   1   5   7       46.73       59.47      3.12 o 
   2   5   7       28.18       32.27      2.76 o 
   3   5   7       11.81       13.32      2.37 o 
   4   5   7       21.82       24.26      2.81 o 
   5   5   7        4.83        5.09      2.84 o 
   6   5   7        1.62        0.82      0.62 o 
   7   5   7        4.44        7.32      2.32 o 
   8   5   7       20.32        0.10      3.59 o 
   9   5   7        0.52       -0.12      3.71 o 
  10   5   7        7.14       -0.70      4.56 o 
  11   5   7        6.01        0.12      4.13 o 
  12   5   7        0.25        0.00      3.98 o 
 -12   6   7        1.54       -2.31      3.43 o 
 -11   6   7        0.26       -1.12      3.52 o 
 -10   6   7        4.40        0.65      2.89 o 
  -9   6   7        1.72        1.09      2.79 o 
  -8   6   7       40.50        0.75      5.27 o 
  -7   6   7        1.31        0.68      3.22 o 
  -6   6   7        2.92        1.38      3.04 o 
  -5   6   7        5.68        5.18      3.76 o 
  -4   6   7       30.68       30.10      9.26 o 
  -3   6   7      100.20      112.71      6.68 o 
  -2   6   7        0.64        0.06      1.06 o 
  -1   6   7       27.80       31.83      3.84 o 
   0   6   7       79.28       88.25      3.84 o 
   1   6   7       28.69       32.13      5.91 o 
   2   6   7        0.95        0.08      1.52 o 
   3   6   7        7.19        6.58      2.46 o 
   4   6   7       40.93       38.58      6.50 o 
   5   6   7        0.18       -0.44      1.83 o 
   6   6   7        8.69        4.84      2.47 o 
   7   6   7        7.65       -1.05      4.04 o 
   8   6   7       24.77       29.12     18.28 o 
   9   6   7        0.47        0.68      4.32 o 
  10   6   7        1.60        0.40      4.49 o 
  11   6   7        0.23       -0.56      4.82 o 
 -11   7   7        2.98        3.31      3.74 o 
 -10   7   7        1.42       -2.14      3.43 o 
  -9   7   7        1.66        2.31      4.12 o 
  -8   7   7        1.27        0.85      3.57 o 
  -7   7   7       11.20        5.97      4.49 o 
  -6   7   7        0.63        2.37      3.69 o 
  -5   7   7       40.29       21.32     13.03 o 
  -4   7   7        4.55        1.04      3.22 o 
  -3   7   7        4.12        8.84      4.14 o 
  -2   7   7        1.43        1.05      0.78 o 
  -1   7   7        9.19        3.25      2.17 o 
   0   7   7       90.57       97.18      3.61 o 
   1   7   7        0.24       -0.18      1.35 o 
   2   7   7       16.14       18.59      3.76 o 
   3   7   7        2.37        1.86      2.31 o 
   4   7   7       15.40       13.27      5.28 o 
   5   7   7       13.34       11.80      4.57 o 
   6   7   7        3.79        3.23      2.61 o 
   7   7   7        0.12       -0.15      2.76 o 
   8   7   7        1.46       -1.12      4.95 o 
   9   7   7        0.36        0.08      3.80 o 
  -9   8   7        4.29        9.53      6.51 o 
  -8   8   7        0.48        3.39      4.41 o 
  -7   8   7        3.68        3.66      4.40 o 
  -6   8   7        0.01        1.98      4.45 o 
  -5   8   7        2.31       -0.15      3.06 o 
  -4   8   7        0.02        0.08      3.14 o 
  -3   8   7       12.91       11.98      6.09 o 
  -2   8   7        9.13       10.28      4.95 o 
  -1   8   7       46.73       40.06      7.59 o 
   0   8   7       13.40        6.06      2.79 o 
   1   8   7        1.70       -0.58      1.90 o 
   2   8   7        6.01        0.13      1.89 o 
   3   8   7       19.39        0.43      3.01 o 
   4   8   7       10.60        4.63      3.14 o 
   5   8   7        2.44       -0.06      2.95 o 
   6   8   7        5.70        0.37      3.34 o 
   7   8   7        0.13       -0.12      4.07 o 
   8   8   7        4.06       -0.88      6.20 o 
  -7   9   7        0.17       -0.89      4.06 o 
  -6   9   7        3.38       -0.41      4.40 o 
  -5   9   7        0.70       -2.68      4.28 o 
  -4   9   7        3.44        6.68      5.93 o 
  -3   9   7        1.08        5.34      4.44 o 
  -2   9   7        8.30       13.22      9.74 o 
  -1   9   7       15.56       19.39      7.95 o 
   0   9   7        4.12        5.76      4.27 o 
   1   9   7        7.39        1.22      2.09 o 
   2   9   7        5.58       -1.07      3.00 o 
   3   9   7        0.24        0.09      2.76 o 
   4   9   7        0.08       -0.55      3.21 o 
   5   9   7        2.26       -2.57      4.51 o 
   6   9   7        3.93        5.17      5.02 o 
  -3  10   7        0.08       -8.78     10.12 o 
  -2  10   7        2.01        9.58      8.94 o 
  -1  10   7       11.37       16.41     11.72 o 
   0  10   7        2.88        4.67      8.13 o 
   1  10   7        4.21       -2.72      9.08 o 
 -14   0   8       22.44       29.55      8.43 o 
 -13   0   8       25.85       29.54      3.92 o 
 -12   0   8       27.71       37.51      4.01 o 
 -11   0   8        2.79        2.17      2.65 o 
 -10   0   8       40.43       45.73      3.68 o 
  -9   0   8        4.80        2.52      2.00 o 
  -8   0   8      141.28      150.86      7.48 o 
  -7   0   8      341.86      347.42     10.14 o 
  -6   0   8      102.07       98.59      6.11 o 
  -5   0   8        2.16        2.24      2.23 o 
  -4   0   8      542.15      589.28     11.99 o 
  -3   0   8      589.66      578.59     12.03 o 
  -2   0   8      370.09      378.73     11.92 o 
  -1   0   8      479.08      517.26     10.85 o 
   0   0   8      209.74      209.56      8.01 o 
   1   0   8        2.78        3.30      1.80 o 
   2   0   8      224.11      228.85     17.72 o 
   3   0   8      107.54      109.96     14.96 o 
   4   0   8        2.23       -2.63      7.87 o 
   5   0   8        7.27        8.15      9.26 o 
   6   0   8       75.92       81.28     14.71 o 
   7   0   8        5.09        2.00      4.27 o 
   8   0   8       37.24        9.26     12.33 o 
   9   0   8      227.18      269.87     13.34 o 
  10   0   8       45.11       31.10     21.79 o 
  11   0   8       12.42        0.14      4.27 o 
  12   0   8        2.08       -0.39      4.91 o 
 -14   1   8        1.33        2.13      2.41 o 
 -13   1   8        5.21        3.76      3.08 o 
 -12   1   8       14.70       15.32      2.11 o 
 -11   1   8       34.30       32.00      2.22 o 
 -10   1   8       21.22       20.87      2.82 o 
  -9   1   8       10.02        9.92      1.81 o 
  -8   1   8       19.96       18.85      2.35 o 
  -7   1   8        2.12        3.08      1.82 o 
  -6   1   8       26.03       24.14      2.03 o 
  -5   1   8        4.17        5.15      1.63 o 
  -4   1   8      174.39      170.89      4.40 o 
  -3   1   8      401.83      401.14      6.55 o 
  -2   1   8        8.08        7.20      1.73 o 
  -1   1   8       56.05       58.13      2.71 o 
   0   1   8       12.58       14.54      1.77 o 
   1   1   8      132.06      127.82      3.73 o 
   2   1   8       19.04       13.60      1.85 o 
   3   1   8       16.53       18.32      2.24 o 
   4   1   8       30.11       21.49      7.29 o 
   5   1   8       30.28       29.19      4.95 o 
   6   1   8        0.56        1.27      3.47 o 
   7   1   8       29.98       33.80      5.78 o 
   8   1   8       71.82       79.99      6.03 o 
   9   1   8       14.71        0.52      3.08 o 
  10   1   8        2.51        0.06      2.48 o 
  11   1   8        0.60       -0.35      3.31 o 
  12   1   8        0.17        1.57      4.23 o 
 -14   2   8        0.70        2.24      2.88 o 
 -13   2   8        4.16        5.48      3.19 o 
 -12   2   8        6.39        7.43      3.19 o 
 -11   2   8        3.10        1.37      1.61 o 
 -10   2   8        2.72        2.92      1.24 o 
  -9   2   8        4.71        2.76      1.29 o 
  -8   2   8       61.76       66.22      2.44 o 
  -7   2   8      126.92      132.19      3.60 o 
  -6   2   8        2.83        1.76      1.45 o 
  -5   2   8       78.24       83.02      2.81 o 
  -4   2   8      215.99      234.27      5.25 o 
  -3   2   8       22.38       24.86      2.39 o 
  -2   2   8      542.87      565.95      8.06 o 
  -1   2   8      381.26      422.86      7.68 o 
   0   2   8        0.02       -0.60      1.51 o 
   1   2   8        3.40        5.10      1.81 o 
   2   2   8      297.11      296.90      4.85 o 
   3   2   8      178.77      174.03      4.70 o 
   4   2   8        3.66        0.60      1.25 o 
   5   2   8       25.83       25.47      1.82 o 
   6   2   8       60.18       68.31      2.28 o 
   7   2   8       11.37        6.79      2.32 o 
   8   2   8       11.24        2.00      4.01 o 
   9   2   8       74.78       90.04     15.08 o 
  10   2   8        4.13        1.62      3.84 o 
  11   2   8       12.86        5.46      4.51 o 
  12   2   8        6.01        1.43      5.38 o 
 -13   3   8       11.86        9.57      5.70 o 
 -12   3   8       24.84       20.02      7.17 o 
 -11   3   8       71.23       83.00      4.53 o 
 -10   3   8       37.80       44.71      3.76 o 
  -9   3   8       21.09       24.72      4.86 o 
  -8   3   8        8.26        8.72      1.42 o 
  -7   3   8        2.54        1.35      0.79 o 
  -6   3   8       11.91       12.90      1.85 o 
  -5   3   8        0.94        0.81      1.22 o 
  -4   3   8      201.73      228.03      4.51 o 
  -3   3   8      691.96      723.54      9.17 o 
  -2   3   8        0.40       -0.54      1.30 o 
  -1   3   8       22.89       28.18      3.34 o 
   0   3   8       15.08       13.51      1.90 o 
   1   3   8      139.72      147.63      3.60 o 
   2   3   8       58.51       48.90      2.13 o 
   3   3   8       54.22       64.27      2.33 o 
   4   3   8       99.78       91.95      3.37 o 
   5   3   8       45.79       45.19      3.33 o 
   6   3   8       29.16       29.13      2.91 o 
   7   3   8       10.26       13.64      3.32 o 
   8   3   8      128.61      131.84      8.81 o 
   9   3   8        5.52       -0.10      3.56 o 
  10   3   8        0.01        0.27      2.97 o 
  11   3   8        1.05        1.32      3.77 o 
  12   3   8        2.02        1.63      4.79 o 
 -13   4   8        0.24        1.51      2.87 o 
 -12   4   8        0.57        0.81      2.67 o 
 -11   4   8        0.01        1.15      2.72 o 
 -10   4   8        4.95        4.31      2.78 o 
  -9   4   8        6.91        6.98      2.81 o 
  -8   4   8        0.46        1.35      2.09 o 
  -7   4   8        0.22       -0.80      2.15 o 
  -6   4   8        1.97        0.35      2.08 o 
  -5   4   8       45.30       37.70      1.93 o 
  -4   4   8        3.91        4.26      0.88 o 
  -3   4   8       50.53       50.57      2.52 o 
  -2   4   8      264.44      285.42      4.78 o 
  -1   4   8       14.97       26.19      1.94 o 
   0   4   8      128.27      131.47      3.70 o 
   1   4   8       20.77       22.56      1.95 o 
   2   4   8       92.34       97.52      3.00 o 
   3   4   8       60.78       70.17      2.65 o 
   4   4   8       33.32       31.01      1.49 o 
   5   4   8       50.99       57.68      3.14 o 
   6   4   8        3.43        4.77      2.88 o 
   7   4   8       19.49        4.35      5.80 o 
   8   4   8        1.84        0.62      1.31 o 
   9   4   8        2.44        0.11      3.49 o 
  10   4   8        5.21        0.67      4.28 o 
  11   4   8        0.74        1.04      3.82 o 
 -12   5   8        0.00        0.63      2.93 o 
 -11   5   8        6.96        7.16      4.82 o 
 -10   5   8        0.03        5.97      3.62 o 
  -9   5   8        3.20        3.34      3.17 o 
  -8   5   8        2.34        0.78      2.47 o 
  -7   5   8        0.06        0.34      2.30 o 
  -6   5   8       16.98        8.54      4.00 o 
  -5   5   8        0.15        1.42      2.48 o 
  -4   5   8        0.68        0.08      2.07 o 
  -3   5   8       85.13       97.14      3.65 o 
  -2   5   8        5.45        5.08      2.18 o 
  -1   5   8       30.31       28.60      2.68 o 
   0   5   8       22.22       26.68      2.22 o 
   1   5   8        2.22        3.16      1.60 o 
   2   5   8       12.26       10.81      1.83 o 
   3   5   8        0.54        2.64      1.38 o 
   4   5   8       57.10       60.58      2.29 o 
   5   5   8        4.42        5.21      1.73 o 
   6   5   8       37.36       38.96      8.10 o 
   7   5   8       19.25        6.77      6.55 o 
   8   5   8       10.78        8.05      5.10 o 
   9   5   8        6.63        4.01      6.66 o 
  10   5   8        9.62        0.03      3.42 o 
 -11   6   8        3.34        3.07      3.85 o 
 -10   6   8        0.02        1.14      3.68 o 
  -9   6   8        0.83       -1.69      3.39 o 
  -8   6   8        0.76        1.42      3.45 o 
  -7   6   8       10.74        4.00      3.32 o 
  -6   6   8       48.18       65.03     11.59 o 
  -5   6   8        4.99        4.53      3.91 o 
  -4   6   8        1.66       -1.38      4.02 o 
  -3   6   8        2.03        5.03      3.79 o 
  -2   6   8        4.70        3.28      1.80 o 
  -1   6   8       48.87       46.85      6.79 o 
   0   6   8       50.60       55.29      3.41 o 
   1   6   8       17.39       17.83      2.50 o 
   2   6   8        3.47        3.19      2.32 o 
   3   6   8        0.13        0.05      2.08 o 
   4   6   8       23.32       27.88      6.67 o 
   5   6   8       20.63       17.28      4.23 o 
   6   6   8       12.79        5.75      3.11 o 
   7   6   8        5.06        4.99      2.63 o 
   8   6   8        0.73       -0.57      5.67 o 
   9   6   8        0.13        0.51      4.97 o 
  -9   7   8        0.16       -0.27      3.14 o 
  -8   7   8        0.09       -0.28      2.68 o 
  -7   7   8        3.32        1.59      5.57 o 
  -6   7   8        9.56        4.38      4.29 o 
  -5   7   8        0.98        1.80      4.55 o 
  -4   7   8       11.24        7.03      5.42 o 
  -3   7   8       19.47        9.52      6.37 o 
  -2   7   8        0.00        0.79      3.20 o 
  -1   7   8        5.84        0.20      1.77 o 
   0   7   8       56.73       62.43      7.69 o 
   1   7   8       11.03        6.12      2.71 o 
   2   7   8        0.06        0.10      1.70 o 
   3   7   8       10.00        5.83      2.91 o 
   4   7   8       28.83       30.58      7.75 o 
   5   7   8        6.55       -0.29      2.72 o 
   6   7   8        0.78        0.07      3.11 o 
   7   7   8        3.41        0.39      3.87 o 
   8   7   8        1.22        0.53      4.36 o 
  -8   8   8        1.67        6.96      6.99 o 
  -7   8   8        2.43        1.08      3.93 o 
  -6   8   8        0.69        0.96      4.88 o 
  -5   8   8        0.46        1.05      3.60 o 
  -4   8   8        1.86        3.21      4.19 o 
  -3   8   8        0.54        0.81      3.47 o 
  -2   8   8        9.11        4.56      5.03 o 
  -1   8   8        0.81       -1.45      3.08 o 
   0   8   8       19.35       -0.77      3.46 o 
   1   8   8        1.38       -0.99      2.31 o 
   2   8   8        1.34        1.65      3.43 o 
   3   8   8        0.62        2.06      2.74 o 
   4   8   8        0.38        0.44      2.64 o 
   5   8   8        0.01        6.26      6.08 o 
   6   8   8        4.18        0.03      3.59 o 
  -4   9   8        9.54        9.81     14.75 o 
  -3   9   8        1.11       -3.25      7.89 o 
  -2   9   8        0.00       -2.63      8.63 o 
  -1   9   8        0.87       -2.21      7.41 o 
   0   9   8        7.15        3.83      8.15 o 
   1   9   8        6.04       -1.26      7.14 o 
   2   9   8        2.10        0.08      5.55 o 
   3   9   8        0.12        0.65      2.62 o 
 -13   1   9        0.49        0.10      2.11 o 
 -12   1   9        4.98        6.78      2.62 o 
 -11   1   9       77.58       94.33      3.71 o 
 -10   1   9       26.64       30.28      3.35 o 
  -9   1   9       28.50       32.59      2.89 o 
  -8   1   9       76.30       85.79      3.65 o 
  -7   1   9        3.79        3.73      1.81 o 
  -6   1   9       44.07       49.77      3.18 o 
  -5   1   9        0.02        1.10      1.45 o 
  -4   1   9       14.02       15.37      2.10 o 
  -3   1   9       51.24       52.14      2.57 o 
  -2   1   9      810.20      895.98     11.83 o 
  -1   1   9        0.63        0.13      1.26 o 
   0   1   9        4.94        4.16      1.60 o 
   1   1   9        5.42        2.95      1.34 o 
   2   1   9       83.79       82.42      4.09 o 
   3   1   9       57.50       55.17      8.52 o 
   4   1   9       69.75       95.05     10.18 o 
   5   1   9       28.48       23.58      5.00 o 
   6   1   9       18.53        8.68      5.81 o 
   7   1   9        3.98        0.77      3.65 o 
   8   1   9       43.88       36.97     14.15 o 
   9   1   9       11.00       -0.21      3.53 o 
  10   1   9       13.27        0.47      3.46 o 
  11   1   9        0.29       -0.11      3.26 o 
 -13   2   9       13.86       19.70      3.85 o 
 -12   2   9        1.91        4.63      3.06 o 
 -11   2   9       15.77       19.14      3.58 o 
 -10   2   9        0.06        2.24      2.44 o 
  -9   2   9       47.82       41.85      3.31 o 
  -8   2   9        4.73        3.33      1.36 o 
  -7   2   9      102.41      103.86      3.37 o 
  -6   2   9      107.32      107.53      3.28 o 
  -5   2   9       76.85       69.56      3.13 o 
  -4   2   9       39.52       47.11      2.99 o 
  -3   2   9      216.58      227.92      4.83 o 
  -2   2   9      390.18      413.75      6.61 o 
  -1   2   9       72.66       77.86      3.64 o 
   0   2   9      230.85      245.29      5.63 o 
   1   2   9      129.14      138.36      3.93 o 
   2   2   9        0.48        0.65      0.95 o 
   3   2   9       24.59       22.75      1.82 o 
   4   2   9       20.46       20.23      2.05 o 
   5   2   9        0.02        1.11      1.62 o 
   6   2   9        4.54        1.38      1.43 o 
   7   2   9        3.11       -1.02      3.26 o 
   8   2   9        4.36       -0.64      4.13 o 
   9   2   9        1.49       -0.11      2.55 o 
  10   2   9        2.09       -1.25      4.10 o 
  11   2   9        7.80        3.26      4.59 o 
 -12   3   9        1.65        1.94      2.98 o 
 -11   3   9        0.01        0.39      1.97 o 
 -10   3   9       12.86        9.89      3.00 o 
  -9   3   9        6.94        9.71      3.12 o 
  -8   3   9        0.16        0.34      1.91 o 
  -7   3   9       22.11       18.33      2.44 o 
  -6   3   9      104.30      111.29      3.54 o 
  -5   3   9       12.88       16.30      2.31 o 
  -4   3   9       21.79       27.35      2.48 o 
  -3   3   9       19.93       16.83      1.78 o 
  -2   3   9      249.33      293.37      5.75 o 
  -1   3   9        6.10        5.41      1.74 o 
   0   3   9       53.42       53.59      2.52 o 
   1   3   9       22.47       24.19      1.87 o 
   2   3   9       11.33        8.13      1.52 o 
   3   3   9       15.06       14.34      1.74 o 
   4   3   9        1.10        3.17      1.27 o 
   5   3   9        4.54        3.59      2.20 o 
   6   3   9        6.37        4.54      1.80 o 
   7   3   9        1.87       -2.56      3.89 o 
   8   3   9        0.02        0.70      3.81 o 
   9   3   9        7.07        0.61      4.13 o 
  10   3   9       10.83        6.38      5.48 o 
 -11   4   9        7.50        4.91      3.16 o 
 -10   4   9        9.11        8.76      3.30 o 
  -9   4   9       12.12        8.02      3.04 o 
  -8   4   9        7.58        5.98      3.75 o 
  -7   4   9        8.69        6.84      3.28 o 
  -6   4   9       68.54       77.38     10.20 o 
  -5   4   9        1.31        0.22      0.63 o 
  -4   4   9       30.69       36.54      4.84 o 
  -3   4   9       34.18       34.91      3.99 o 
  -2   4   9        6.88        7.24      1.55 o 
  -1   4   9      126.25      129.20      3.46 o 
   0   4   9       65.98       74.98      3.11 o 
   1   4   9       24.95       28.81      2.04 o 
   2   4   9       17.20       17.88      1.71 o 
   3   4   9       29.45       29.43      1.78 o 
   4   4   9       15.96       12.33      2.18 o 
   5   4   9        0.35       -0.07      1.90 o 
   6   4   9        8.67        8.64      4.48 o 
   7   4   9       15.03        0.97      2.93 o 
   8   4   9        5.91        4.45      4.77 o 
   9   4   9        8.12        0.84      4.07 o 
  10   4   9        4.60        0.27      5.18 o 
 -11   5   9        8.99       10.06      4.17 o 
 -10   5   9       35.12       39.97      8.61 o 
  -9   5   9        2.95        3.80      3.71 o 
  -8   5   9        5.74        2.82      3.32 o 
  -7   5   9        0.21        0.40      2.73 o 
  -6   5   9       50.39       58.90      4.72 o 
  -5   5   9        1.77        0.35      2.73 o 
  -4   5   9        3.70        2.48      2.58 o 
  -3   5   9       16.43       12.26      3.21 o 
  -2   5   9        0.50        0.56      1.12 o 
  -1   5   9       30.96       45.71      2.62 o 
   0   5   9        0.07        0.31      1.40 o 
   1   5   9        8.05        6.12      1.93 o 
   2   5   9        3.25        3.04      1.42 o 
   3   5   9        0.79        2.30      1.51 o 
   4   5   9        1.75        1.57      2.21 o 
   5   5   9        3.10        2.55      2.03 o 
   6   5   9        0.01       -0.73      1.66 o 
   7   5   9        7.99        7.05      4.30 o 
   8   5   9        1.30        3.77      4.58 o 
   9   5   9        9.15        8.58      8.61 o 
  -9   6   9        0.00        0.92      3.48 o 
  -8   6   9        5.26        1.74      3.20 o 
  -7   6   9        0.16       -0.11      2.17 o 
  -6   6   9        0.79       -0.32      2.76 o 
  -5   6   9        0.70       -0.83      2.67 o 
  -4   6   9       10.00        7.12      3.20 o 
  -3   6   9        0.27        1.90      2.57 o 
  -2   6   9       17.79       17.46      6.38 o 
  -1   6   9       67.12       68.65      6.26 o 
   0   6   9        0.02       -0.61      1.24 o 
   1   6   9        0.93       -1.62      1.79 o 
   2   6   9        1.71        2.97      1.75 o 
   3   6   9        1.08        0.91      1.27 o 
   4   6   9        0.11       -1.47      2.03 o 
   5   6   9       10.65        3.11      3.41 o 
   6   6   9        0.02        2.98      3.77 o 
   7   6   9        0.05       -0.25      3.23 o 
   8   6   9        1.74        0.31      4.71 o 
  -8   7   9        1.37        0.48      4.01 o 
  -7   7   9        0.04        0.75      2.94 o 
  -6   7   9        6.79        0.15      2.41 o 
  -5   7   9        1.36       -0.09      2.34 o 
  -4   7   9        0.04       -1.73      2.87 o 
  -3   7   9        2.23       -1.32      3.20 o 
  -2   7   9       14.16        0.06      2.65 o 
  -1   7   9        5.82        2.01      3.31 o 
   0   7   9        0.44        0.92      2.45 o 
   1   7   9        0.46        0.66      2.04 o 
   2   7   9        0.65        1.33      1.68 o 
   3   7   9        3.23        2.12      1.77 o 
   4   7   9        2.13        2.90      3.43 o 
   5   7   9        0.07       -0.13      2.91 o 
   6   7   9        1.53        1.97      5.00 o 
  -5   8   9        6.50       -0.47      8.19 o 
  -4   8   9        1.70        0.10      5.87 o 
  -3   8   9        2.38       -0.14      6.02 o 
  -2   8   9        1.80       -1.81      9.50 o 
  -1   8   9        4.94        3.41      9.99 o 
   0   8   9        0.79       -0.02      5.68 o 
   1   8   9       10.57       -0.21      6.23 o 
   2   8   9        1.16        0.08      2.03 o 
   3   8   9        0.36        0.26      2.23 o 
 -11   0  10        0.94        0.51      2.12 o 
 -10   0  10        5.01        5.65      3.71 o 
  -9   0  10        0.53        0.67      2.13 o 
  -8   0  10        7.54        5.18      3.93 o 
  -7   0  10       15.51       18.78      3.88 o 
  -6   0  10      107.54      113.00      6.34 o 
  -5   0  10       10.95       13.36      3.12 o 
  -4   0  10        0.37        0.80      2.24 o 
  -3   0  10        8.68       13.49      4.09 o 
  -2   0  10      168.04      169.54      6.25 o 
  -1   0  10       18.75       19.48      3.21 o 
   0   0  10        7.91        5.48      3.41 o 
   1   0  10       97.42      123.07     13.66 o 
   2   0  10       98.36      139.92     22.36 o 
   3   0  10       78.62       88.19     13.47 o 
   4   0  10        0.10       -1.18      7.28 o 
   5   0  10        3.18        2.82      8.64 o 
   6   0  10        0.16        0.47      3.86 o 
   7   0  10       10.00        0.76      4.11 o 
   8   0  10        0.18       -0.59      4.28 o 
   9   0  10        6.05        0.25      5.02 o 
 -11   1  10        4.60        3.72      3.01 o 
 -10   1  10       26.33       33.38      3.94 o 
  -9   1  10       18.16       17.54      2.65 o 
  -8   1  10        0.01        0.94      1.68 o 
  -7   1  10       18.56       19.62      2.60 o 
  -6   1  10        0.01        0.39      1.53 o 
  -5   1  10       17.80       19.49      2.49 o 
  -4   1  10       14.87       10.57      2.36 o 
  -3   1  10        0.04        0.31      1.54 o 
  -2   1  10       13.76       12.24      3.02 o 
  -1   1  10        0.21        1.12      1.49 o 
   0   1  10        1.20        2.88      1.92 o 
   1   1  10        0.00        0.36      1.75 o 
   2   1  10       11.19        5.73      5.57 o 
   3   1  10        0.73        3.58      6.45 o 
   4   1  10        3.58       -0.01      2.67 o 
   5   1  10        2.61        1.44      3.61 o 
   6   1  10        4.28        0.96      3.45 o 
   7   1  10        0.47       -0.84      3.60 o 
   8   1  10        0.40       -0.71      3.32 o 
   9   1  10        0.28       -0.47      3.81 o 
 -11   2  10        1.86        2.81      3.19 o 
 -10   2  10        3.66        4.24      2.97 o 
  -9   2  10        6.42        7.10      3.04 o 
  -8   2  10        8.68       10.70      3.52 o 
  -7   2  10        0.73       -0.42      1.62 o 
  -6   2  10        2.74        2.21      1.61 o 
  -5   2  10        3.86        3.78      1.78 o 
  -4   2  10        9.19        7.61      2.14 o 
  -3   2  10        0.35       -0.69      1.35 o 
  -2   2  10        7.66        6.76      2.09 o 
  -1   2  10        8.45        7.78      2.37 o 
   0   2  10       34.24       30.47      2.66 o 
   1   2  10        5.96       10.84      1.62 o 
   2   2  10       14.00       15.92      2.10 o 
   3   2  10       34.32       36.47      3.15 o 
   4   2  10        0.43        0.10      1.14 o 
   5   2  10        0.07        2.15      5.00 o 
   6   2  10        2.15       -1.99      3.70 o 
   7   2  10        0.53       -3.74      4.59 o 
   8   2  10        2.10       -0.11      4.04 o 
   9   2  10       22.55        0.33      3.30 o 
 -10   3  10       28.99       40.84      4.63 o 
  -9   3  10       68.37       85.60      5.03 o 
  -8   3  10        3.51        1.11      2.35 o 
  -7   3  10       16.81       12.01      5.04 o 
  -6   3  10       13.78       10.64      4.64 o 
  -5   3  10       36.84       42.25      3.39 o 
  -4   3  10        0.06        0.36      0.96 o 
  -3   3  10        1.07       -0.84      1.31 o 
  -2   3  10      100.94      110.09      3.30 o 
  -1   3  10       45.25       55.17      2.67 o 
   0   3  10        4.10        5.30      1.61 o 
   1   3  10        1.93        2.58      1.83 o 
   2   3  10       33.68       31.72      3.72 o 
   3   3  10        0.36        1.00      1.69 o 
   4   3  10       17.24        4.28      3.92 o 
   5   3  10       16.84        2.65      2.72 o 
   6   3  10        0.44        2.43      4.03 o 
   7   3  10        5.05        1.14      3.92 o 
   8   3  10        1.72        3.62      4.85 o 
 -10   4  10        0.18       -2.11      2.77 o 
  -9   4  10        8.96        3.43      4.28 o 
  -8   4  10        3.15        2.28      2.79 o 
  -7   4  10       13.31        2.84      3.11 o 
  -6   4  10        6.82        0.74      2.72 o 
  -5   4  10        1.52       -0.20      2.13 o 
  -4   4  10       35.54       30.57      6.52 o 
  -3   4  10        2.70        1.19      1.32 o 
  -2   4  10       29.41       29.15      3.56 o 
  -1   4  10       61.61       68.62      2.82 o 
   0   4  10       52.55       55.87      2.59 o 
   1   4  10        7.33        5.96      1.75 o 
   2   4  10        6.44        4.62      1.87 o 
   3   4  10        0.29        1.41      2.44 o 
   4   4  10        0.35       -0.59      2.06 o 
   5   4  10        4.17        2.00      2.43 o 
   6   4  10        4.28        1.10      3.87 o 
   7   4  10        2.90       -0.04      3.35 o 
   8   4  10        0.87        3.16      4.97 o 
  -9   5  10       11.25        4.99      3.74 o 
  -8   5  10        2.86        0.59      3.02 o 
  -7   5  10        0.39        0.59      2.87 o 
  -6   5  10       30.00       37.92      7.49 o 
  -5   5  10        1.15        0.43      2.17 o 
  -4   5  10       18.85        9.33      5.78 o 
  -3   5  10       11.31        7.74      4.73 o 
  -2   5  10       74.71       83.47      4.40 o 
  -1   5  10       71.29       86.55      3.62 o 
   0   5  10        1.00       -0.56      1.23 o 
   1   5  10       15.36       22.31      2.55 o 
   2   5  10       13.29       14.11      2.11 o 
   3   5  10        0.14       -0.23      1.69 o 
   4   5  10       21.79       10.77      7.67 o 
   5   5  10       25.30       13.17     10.61 o 
   6   5  10        2.06        7.53      6.53 o 
   7   5  10        4.31        3.82      4.57 o 
  -7   6  10        0.03        0.11      2.37 o 
  -6   6  10        0.84       -0.15      2.52 o 
  -5   6  10        3.77        0.10      2.46 o 
  -4   6  10       15.52        0.72      2.49 o 
  -3   6  10        3.17        0.21      2.32 o 
  -2   6  10        9.18        8.14      4.67 o 
  -1   6  10        8.62        6.98      4.77 o 
   0   6  10        1.16        1.07      1.79 o 
   1   6  10        0.03        0.94      1.56 o 
   2   6  10        1.68        0.97      2.41 o 
   3   6  10        5.28        3.29      3.35 o 
   4   6  10        6.43        7.22      3.76 o 
   5   6  10        4.58        6.29      4.53 o 
  -4   7  10        0.03        0.09      2.25 o 
  -3   7  10        6.63        0.67      3.59 o 
  -2   7  10        1.53        2.50      4.60 o 
  -1   7  10        0.21        0.74      2.76 o 
   0   7  10       13.10       12.15      5.11 o 
   1   7  10        5.44        5.68      3.16 o 
   2   7  10        0.14       -1.72      2.38 o 
  -9   1  11       28.96       42.38      5.83 o 
  -8   1  11       56.93       68.94      4.52 o 
  -7   1  11        1.25        0.48      1.59 o 
  -6   1  11       15.79       14.46      4.63 o 
  -5   1  11       14.74       18.24      2.85 o 
  -4   1  11       36.51       39.94      6.36 o 
  -3   1  11        2.43        2.63      2.11 o 
  -2   1  11        5.30        8.49      2.46 o 
  -1   1  11       52.40       62.79      3.89 o 
   0   1  11        0.13        0.73      2.26 o 
   1   1  11        0.65        0.67      2.01 o 
   2   1  11        2.37       -0.31      4.05 o 
   3   1  11       48.74       51.29      8.84 o 
   4   1  11        9.82       -0.61      3.27 o 
   5   1  11        5.74       -2.26      4.93 o 
   6   1  11        7.08        1.34      4.06 o 
   7   1  11        2.60       -0.55      3.71 o 
  -9   2  11        0.00        0.15      2.18 o 
  -8   2  11        7.55        0.90      2.45 o 
  -7   2  11        2.42        1.11      2.35 o 
  -6   2  11       17.70        8.44      3.98 o 
  -5   2  11       20.72       14.26      3.88 o 
  -4   2  11        0.00       -0.01      1.54 o 
  -3   2  11       28.77       34.63      7.14 o 
  -2   2  11        2.20        2.09      1.87 o 
  -1   2  11       24.69        3.33      4.29 o 
   0   2  11       18.52       18.90      4.86 o 
   1   2  11        0.09       -1.71      1.88 o 
   2   2  11        5.55        3.06      3.11 o 
   3   2  11       54.68       71.82      6.08 o 
   4   2  11        3.03       -1.18      3.02 o 
   5   2  11        1.62        2.22      4.93 o 
   6   2  11        0.15        2.81      4.44 o 
   7   2  11       15.18        6.60      7.88 o 
  -8   3  11        8.20        4.88      3.50 o 
  -7   3  11       11.73        0.08      2.02 o 
  -6   3  11       13.70        0.15      2.21 o 
  -5   3  11       28.49       26.47     10.20 o 
  -4   3  11        1.97        1.75      1.36 o 
  -3   3  11        0.72        0.30      1.54 o 
  -2   3  11        7.70        5.55      2.10 o 
  -1   3  11       22.29       21.05      3.12 o 
   0   3  11        0.57       -1.11      1.25 o 
   1   3  11        4.51        4.57      1.52 o 
   2   3  11        0.08       -0.51      1.77 o 
   3   3  11        0.26       -0.16      2.04 o 
   4   3  11       17.78        9.60      8.54 o 
   5   3  11        0.10       -0.42      3.35 o 
   6   3  11        4.06       -0.31      3.59 o 
  -7   4  11        0.89       -0.69      2.92 o 
  -6   4  11        0.20       -0.25      2.50 o 
  -5   4  11        7.97       -0.07      1.92 o 
  -4   4  11        1.37        1.41      2.52 o 
  -3   4  11        0.43        0.92      3.01 o 
  -2   4  11        0.76        1.62      1.52 o 
  -1   4  11       20.47       22.39      2.46 o 
   0   4  11        4.13        6.16      1.98 o 
   1   4  11        2.80        1.67      1.60 o 
   2   4  11        0.90        3.15      2.09 o 
   3   4  11       10.09       10.64      3.04 o 
   4   4  11        7.81        4.67      4.83 o 
   5   4  11        3.14        3.80      5.70 o 
  -6   5  11        3.74        0.12      2.44 o 
  -5   5  11        0.86        0.29      1.98 o 
  -4   5  11        3.19       -0.32      1.96 o 
  -3   5  11        4.40        4.68      4.19 o 
  -2   5  11       13.27        8.56      5.04 o 
  -1   5  11        1.89        0.73      1.99 o 
   0   5  11       16.68       23.44      2.94 o 
   1   5  11        6.29        3.64      2.36 o 
   2   5  11        0.00        2.02      2.07 o 
   3   5  11        1.95        2.30      2.19 o 
  -2   6  11        4.06        5.65      4.57 o 
  -1   6  11        0.05        0.51      2.14 o 
  -6   0  12        0.75        2.64      2.73 o 
  -5   0  12       11.39        9.31      4.79 o 
  -4   0  12        1.31       -2.73      3.42 o 
  -3   0  12        0.00        0.59      2.58 o 
  -2   0  12        9.37       13.40      4.92 o 
  -1   0  12       17.71       33.25      4.09 o 
   0   0  12        4.44       15.05      8.83 o 
   1   0  12        0.95        9.66     14.22 o 
   2   0  12        0.02        3.00      7.99 o 
   3   0  12       16.87       29.33     12.20 o 
   4   0  12        1.97        4.09      9.51 o 
  -6   1  12        0.76        1.14      2.23 o 
  -5   1  12        0.66       -0.13      1.46 o 
  -4   1  12        0.72       -0.90      2.12 o 
  -3   1  12       12.83       13.19      3.94 o 
  -2   1  12        0.66        3.66      3.04 o 
  -1   1  12        1.85        0.41      2.74 o 
   0   1  12        4.02        6.95      2.98 o 
   1   1  12        2.69        5.50      5.82 o 
   2   1  12        0.89        8.09      7.64 o 
   3   1  12        0.06        1.45      3.49 o 
   4   1  12       20.24       33.89      6.02 o 
  -6   2  12        0.33       -0.43      2.24 o 
  -5   2  12        4.76       -0.04      1.64 o 
  -4   2  12        3.22        2.76      2.48 o 
  -3   2  12        0.14       -1.37      2.34 o 
  -2   2  12        2.33        1.64      2.57 o 
  -1   2  12        2.18        4.93      2.61 o 
   0   2  12        0.00       -0.08      1.51 o 
   1   2  12        0.00        0.90      2.96 o 
   2   2  12        3.76        3.94      3.43 o 
   3   2  12        3.52        0.38      2.88 o 
  -4   3  12        1.02        0.00      1.81 o 
  -3   3  12       25.75       32.45      7.54 o 
  -2   3  12        0.12       -1.48      1.58 o 
  -1   3  12        0.91        2.32      2.78 o 
   0   3  12        8.11        8.78      2.91 o 
   1   3  12        0.00        2.06      2.11 o 
   2   3  12        6.99        5.91      4.48 o 
                                                 
